# Supplementary material for: Specificity in PDZ-peptide interaction networks: Computational analysis and review
Source: J Struct Biol X. 2020 Mar 7;4:100022. doi: 10.1016/j.yjsbx.2020.100022 (PMC7138185; doi:10.1016/j.yjsbx.2020.100022)
Supplement: Supplementary data 1 [file mmc1.xlsx]

## Sheet: uniprot-%28domain%3Apdz+AND+org
Entry	Entry name	Protein names	Gene names	Length	# PDZ Domains (UniPROT)	# PDZ Domains (unique/curated)	Other Domains (UniPROT)	# PDZ domains (PFAM)	Other Domains (PFAM)
P55196	AFAD_HUMAN	Afadin (ALL1-fused gene from chromosome 6 protein) (Protein AF-6)	MLLT4 AF6	1824	1	1	2 RA (RAS-Association), 1 FHA (forkhead-associated domain), 1 DIL (Dilute?), 3 potential CC (Coiled-Coil)	1	2 RA (RAS-Association), 1 FHA (forkhead-associated domain), 1 DIL (Dilute?), 4 CC
Q8IVF2	AHNK2_HUMAN	Protein AHNAK2	AHNAK2 C14orf78 KIAA2019	5795	1	1	no	0	no
Q09666	AHNK_HUMAN	Neuroblast differentiation-associated protein AHNAK (Desmoyokin)	AHNAK PM227	5890	1	1	nuclear localization signals (5)	0	no
Q02410	APBA1_HUMAN	Amyloid beta A4 precursor protein-binding family A member 1 (Adapter protein X11alpha) (Neuron-specific X11 protein) (Neuronal Munc18-1-interacting protein 1) (Mint-1)	APBA1 MINT1 X11	837	2	2	1 PTB, also regions: Munc-18-1 binding, LIN-2/CASK binding, Autoinhibitory helix linker (by similarity)	2	1 PTB/PID (phosphotyrosine binding)
Q99767	APBA2_HUMAN	Amyloid beta A4 precursor protein-binding family A member 2 (Adapter protein X11beta) (Neuron-specific X11L protein) (Neuronal Munc18-1-interacting protein 2) (Mint-2)	APBA2 MINT2 X11L	749	2	2	1 PTB, also region: STXBP1-binding	2	1 PTB
O96018	APBA3_HUMAN	Amyloid beta A4 precursor protein-binding family A member 3 (Adapter protein X11gamma) (Neuron-specific X11L2 protein) (Neuronal Munc18-1-interacting protein 3) (Mint-3)	APBA3 MINT3 X11L2	575	2	2	1 PTB	2	1 PTB
O15085	ARHGB_HUMAN	Rho guanine nucleotide exchange factor 11 (PDZ-RhoGEF)	ARHGEF11 KIAA0380	1522	1	1	1 RGSL, 1 DH (Dbl homology = RhoGEF), 1 PH (Pleckstrin homology), 1 potential CC	1	1 RGS-like (regulator of G-protein signaling), 1 RhoGEF, 1 CC
Q9NZN5	ARHGC_HUMAN	Rho guanine nucleotide exchange factor 12 (Leukemia-associated RhoGEF)	ARHGEF12 KIAA0382 LARG	1544	1	1	1 RGSL, 1 DH (Dbl homology = RhoGEF), 1 PH (Pleckstrin homology), 1 potential CC	1	1 RGS-like (regulator of G-protein signaling), 1 RhoGEF, 2 CC
Q9BXL7	CAR11_HUMAN	Caspase recruitment domain-containing protein 11 (CARD-containing MAGUK protein 1) (Carma 1)	CARD11 CARMA1	1154	1	1	1 CARD, 1 Guanylate kinase-like, 1 potential CC	0	1 CARD (Caspase Activiation and Recruitment), 4 CC
Q9BXL6	CAR14_HUMAN	Caspase recruitment domain-containing protein 14 (CARD-containing MAGUK protein 2) (Carma 2)	CARD14 CARMA2	1004	1	1	1 CARD, 1 Guanylate kinase-like, 1 potential CC	0	1 CARD, 5 CC
G9CGD6a	CNIPF_HUMAN	CNK3/IPCEF1 fusion protein	CNK3/IPCEF1	899	1	0	1 SAM, 1 CRIC, 1 PH, also 1 CYTH2 interacting region	1	1 SAM, 1 CRIC, 1 PH
Q969H4	CNKR1_HUMAN	Connector enhancer of kinase suppressor of ras 1 (Connector enhancer of KSR 1) (CNK homolog protein 1) (CNK1) (hCNK1) (Connector enhancer of KSR-like)	CNKSR1 CNK1	720	1	1	1 SAM, 1 CRIC, 1 PH, 1 potential CC	0	1 SAM 1 (Sterile Alpha Motif), 1 CRIC Ras Sig (Connector enhancer of kinase suppressor of ras), 1 PH, 1 CC
Q8WXI2	CNKR2_HUMAN	Connector enhancer of kinase suppressor of ras 2 (Connector enhancer of KSR 2) (CNK homolog protein 2) (CNK2)	CNKSR2 CNK2 KIAA0902 KSR2	1034	1	1	1 SAM, 1 CRIC, 1 DUF1170 (protein of unknown function within MAGUIN), 1 PH, 1 potential CC	1	1 SAM, 1 CRIC, 1 DUF1170, 1 PH
Q6P9H4	CNKR3_HUMAN	Connector enhancer of kinase suppressor of ras 3 (Connector enhancer of KSR 3) (CNK homolog protein 3) (CNK3) (CNKSR family member 3) (Maguin-like protein)	CNKSR3 MAGI1	555	1	1	1 SAM, 1 CRIC, 1 DUF1170	1	1 SAM, 1 CRIC, 1 DUF1170
O14936	CSKP_HUMAN	Peripheral plasma membrane protein CASK (hCASK) (EC 2.7.11.1) (Calcium/calmodulin-dependent serine protein kinase) (Protein lin-2 homolog)	CASK LIN2	926	1	1	1 Protein kinase, 2 L27, 1 SH3, 1 Guanylate kinase-like, also regions: 1 Calmodulin-binding, 1 ATP-binding	1	1 Pkinase (protein kinase), 2 L27 (L27), 1 CC, 1 SH3 2 (Src homology), 1 Guanylate kinase
O60759	CYTIP_HUMAN	Cytohesin-interacting protein (Cytohesin binder and regulator) (CYBR) (Cytohesin-associated scaffolding protein) (CASP) (Cytohesin-binding protein HE) (Cbp HE) (Pleckstrin homology Sec7 and coiled-coil domains-binding protein)	CYTIP PSCDBP	359	1	1	1 potential CC, also region: Cytohesin (CYTH1)-interacting	1	no
Q12959	DLG1_HUMAN	Disks large homolog 1 (Synapse-associated protein 97) (SAP-97) (SAP97) (hDlg)	DLG1	904	3	3	1 L27, 1 SH3, 1 Guanylate kinase-like	3	1 L27, 1 MAGUK and PEST (polyubuitination (PEST) N-terminal domain of MAGUK), 1 PDZ assoc (PDZ-associated domain of NMDA receptors), 1 SH3, 1 Guanylate kinase, 1 CC
Q15700	DLG2_HUMAN	Disks large homolog 2 (Channel-associated protein of synapse-110) (Chapsyn-110) (Postsynaptic density protein PSD-93)	DLG2	870	3	3	1 SH3, 1 Guanylate kinase-like	3	1 MAGUK and PEST, 1 PDZ assoc, 1 SH3, 1 Guanylate kinase, 1 CC
Q92796	DLG3_HUMAN	Disks large homolog 3 (Neuroendocrine-DLG) (Synapse-associated protein 102) (SAP-102) (SAP102) (XLMR)	DLG3 KIAA1232	817	3	3	1 SH3, 1 Guanylate kinase-like	3	1 MAGUK and PEST, 1 PDZ assoc, 1 SH3, 1 Guanylate kinase
P78352	DLG4_HUMAN	Disks large homolog 4 (Postsynaptic density protein 95) (PSD-95) (Synapse-associated protein 90) (SAP-90) (SAP90)	DLG4 PSD95	724	3	3	1 SH3, 1 Guanylate kinase-like	3	2 MAGUK and PEST, 1 PDZ assoc, 1 SH3, 1 Guanylate kinase, 1 CC
Q8TDM6	DLG5_HUMAN	Disks large homolog 5 (Discs large protein P-dlg) (Placenta and prostate DLG)	DLG5 KIAA0583 PDLG	1919	4	4	1 SH3, 1 Guanylate kinase-like	4	1 Takusan (unknown function), 8 CC, 1 Guanylate kinase
Q8TB45	DPTOR_HUMAN	DEP domain-containing mTOR-interacting protein (DEP domain-containing protein 6)	DEPTOR DEPDC6	409	1	1	2 DEP	0	2 DEP (Dishevelled, Egl-10, and Pleckstrin)
O14640	DVL1_HUMAN	Segment polarity protein dishevelled homolog DVL-1 (Dishevelled-1) (DSH homolog 1)	DVL1	695	1	1	1 DIX, 1 DEP	1	1 DIX (present in Dishevelled and Axin), 1 Dishevelled, 1 DEP, 1 Dsh C (Dishevelled C-terminus)
O14641	DVL2_HUMAN	Segment polarity protein dishevelled homolog DVL-2 (Dishevelled-2) (DSH homolog 2)	DVL2	736	1	1	1 DIX, 1 DEP	1	1 DIX, 1 Dishevelled, 1 DEP, 1 Dsh C
Q92997	DVL3_HUMAN	Segment polarity protein dishevelled homolog DVL-3 (Dishevelled-3) (DSH homolog 3)	DVL3 KIAA0208	716	1	1	1 DIX, 1 DEP	1	1 DIX, 1 Dishevelled, 1 DEP, 1 Dsh C
P54792	DVLP1_HUMAN	Putative segment polarity protein dishevelled homolog DVL1P1	DVL1P1, DVL1L, DVL1L1, DVL	670	1	1	1 DIX, 1 DEP		1 DIX, 1 Dishevelled, 1 DEP, 1 Dsh C
Q00013	EM55_HUMAN	55 kDa erythrocyte membrane protein (p55) (Membrane protein, palmitoylated 1)	MPP1 DXS552E EMP55	466	1	1	1 SH3, 1 Guanylate kinase-like, also region: interaction with MPP5	1	1 SH3, 1 Guanylate kinase
Q96RT1	ERBIN_HUMAN	Protein LAP2 (Densin-180-like protein) (Erbb2-interacting protein) (Erbin)	ERBB2IP ERBIN KIAA1225 LAP2	1412	1	1	17 LRR	1	2 LRR 4 (Leucine-rich repeat), 1 LRR 8
Q6IN97a	FRP2L_HUMAN	Putative protein FRMPD2-like (FERM and PDZ domain-containing protein 2 pseudogene 1) (PDZ domain-containing protein 5A)	FRMPD2P1 FRMPD2L1 PDZD5A PDZK5A; FRMPDP2 FRMPD2L2 PDZD5B PDZK5B	320	2	1	no	1	no
Q5SYB0	FRPD1_HUMAN	FERM and PDZ domain-containing protein 1 (FERM domain-containing protein 2)	FRMPD1 FRMD2 KIAA0967	1578	1	1	1 FERM	1	1 FERM (FERM N, FERM M) (4.1 protein, Ezrin, Radixin, Moesin - localization to plasma membrane)
Q68DX3	FRPD2_HUMAN	FERM and PDZ domain-containing protein 2 (PDZ domain-containing protein 4) (PDZ domain-containing protein 5C)	FRMPD2 PDZD5C PDZK4 PDZK5C	1309	3	3	1 KIND (kinase non-catalytic C-lobe; signaling domain), 1 FERM	3	1 FERM (FERM N (N-term?), FERM M (middle?), FERM C (C-term?)), also: 1 sig-p
Q5JV73	FRPD3_HUMAN	FERM and PDZ domain-containing protein 3	FRMPD3 KIAA1817	1810	1	1	1 FERM	1	1 FERM M, 2 CC
Q14CM0	FRPD4_HUMAN	FERM and PDZ domain-containing protein 4 (PDZ domain-containing protein 10) (PSD-95-interacting regulator of spine morphogenesis) (Preso)	FRMPD4 KIAA0316 PDZD10 PDZK10	1322	1	1	1 WW (2 highly conserved Trps that bind proline-rich regions), 1 FERM	1	1 FERM M
O14908	GIPC1_HUMAN	PDZ domain-containing protein GIPC1 (GAIP C-terminus-interacting protein) (RGS-GAIP-interacting protein) (RGS19-interacting protein 1) (Tax interaction protein 2) (TIP-2)	GIPC1 C19orf3 GIPC RGS19IP1	333	1	1	no	1	no
Q8TF65	GIPC2_HUMAN	PDZ domain-containing protein GIPC2	GIPC2	315	1	1	no	1	no
Q8TF64	GIPC3_HUMAN	PDZ domain-containing protein GIPC3	GIPC3 C19orf64	312	1	1	no	1	no
Q9HD26	GOPC_HUMAN	Golgi-associated PDZ and coiled-coil motif-containing protein (CFTR-associated ligand) (Fused in glioblastoma) (PDZ protein interacting specifically with TC10) (PIST)	GOPC CAL FIG	462	1	1	1 potential CC	1	2 CC
Q9BQQ3a	GORS1_HUMAN	Golgi reassembly-stacking protein 1 (Golgi peripheral membrane protein p65) (Golgi phosphoprotein 5) (GOLPH5) (Golgi reassembly-stacking protein of 65 kDa) (GRASP65)	GORASP1 GOLPH5 GRASP65	440	2	2	region: essential for interaction with GM130	0	2 GRASP55 65 (GRASP55/65 PDZ-like domain)
Q9H8Y8a	GORS2_HUMAN	Golgi reassembly-stacking protein 2 (GRS2) (Golgi phosphoprotein 6) (GOLPH6) (Golgi reassembly-stacking protein of 55 kDa) (GRASP55) (p59)	GORASP2 GOLPH6	452	2	2	region: important for membrane-binding	0	2 GRASP55 65
Q7Z6J2	GRASP_HUMAN	General receptor for phosphoinositides 1-associated scaffold protein (GRP1-associated scaffold protein)	GRASP	395	1	1	region: interaction with PSCD3	1	no
A4D2P6	GRD2I_HUMAN	Delphilin (Glutamate receptor, ionotropic, delta 2-interacting protein 1)	GRID2IP	1211	2	2	1 FH2	2	1 FH2 (formin homology)
Q9Y3R0	GRIP1_HUMAN	Glutamate receptor-interacting protein 1 (GRIP-1)	GRIP1	1128	7	7	no	7	no
Q9C0E4	GRIP2_HUMAN	Glutamate receptor-interacting protein 2 (GRIP-2)	GRIP2 KIAA1719	1043	7	7	no	7	no
Q92743	HTRA1_HUMAN	Serine protease HTRA1 (EC 3.4.21.-) (High-temperature requirement A serine peptidase 1) (L56) (Serine protease 11)	HTRA1 HTRA PRSS11	480	1	1	1 IGFBP N-terminal, 1 Kazal-like, 1 serine protease	1	1 IGFBP (Insulin-like Growth Factor Binding Protein), 1 Kazal (Kazal-type Serine Protease Inhibitor domain), 1 Trypsin-2 (Trypsin-like peptidase domain), also: sig_p
O43464	HTRA2_HUMAN	Serine protease HTRA2, mitochondrial (EC 3.4.21.108) (High temperature requirement protein A2) (HtrA2) (Omi stress-regulated endoprotease) (Serine protease 25) (Serine proteinase OMI)	HTRA2 OMI PRSS25	458	1	1	1 transmembrane, 1 serine protease (region), also motif: IAP-binding	1	1 Trypsin 2, also: transmembrane
P83110	HTRA3_HUMAN	Serine protease HTRA3 (EC 3.4.21.-) (High-temperature requirement factor A3) (Pregnancy-related serine protease)	HTRA3 PRSP	453	1	1	1 IGFBP N-terminal, 1 Kazal-like, 1 serine protease	1	1 Kazal 2, 1 Trypsin 2, also: sig_p
P83105	HTRA4_HUMAN	Serine protease HTRA4 (EC 3.4.21.-) (High-temperature requirement factor A4)	HTRA4	476	1	1	1 IGFBP N-terminal, 1 Kazal-like, 1 serine protease	1	1 Kazal 2, 1 Trypsin 2, also: sig_p
Q14005	IL16_HUMAN	Pro-interleukin-16 [Cleaved into: Interleukin-16 (IL-16) (Lymphocyte chemoattractant factor) (LCF)]	IL16	1332	4	4	also regions: interaction with GRIN2A, interaction with HTLV-1 tax, interaction with PPP1R12A, PPP1R12B and PPP1R12C	3	no
Q8NI35	INADL_HUMAN	InaD-like protein (Inadl protein) (hINADL) (Pals1-associated tight junction protein) (Protein associated to tight junctions)	INADL PATJ	1801	10	10	1 L27	10	1 L27
Q9ULD6	INTU_HUMAN	Protein inturned (Inturned planar cell polarity effector homolog) (PDZ domain-containing protein 6)	INTU KIAA1284 PDZD6 PDZK6	942	1	1	no	0	not found in PFAM!!!!!!!!!!!!!!!!!!!!!!!!!!!!
O75112	LDB3_HUMAN	LIM domain-binding protein 3 (Protein cypher) (Z-band alternatively spliced PDZ-motif protein)	LDB3 KIAA0613 ZASP	727	1	1	3 LIM zinc-binding domains	1	3 LIM (composed of two contiguous zinc-finger domains)
P53667	LIMK1_HUMAN	LIM domain kinase 1 (LIMK-1) (EC 2.7.11.1)	LIMK1 LIMK	647	1	1	2 LIM zinc-binding domains, 1 protein kinase, also region: 1 ATP-binding	1	2 LIM, 1 Pkinase Tyr (tyrosine kinase)
P53671	LIMK2_HUMAN	LIM domain kinase 2 (LIMK-2) (EC 2.7.11.1)	LIMK2	638	1	1	2 LIM zinc-binding domains, 1 protein kinase, also region: 1 ATP-binding	1	2 LIM, 1 Pkinase Tyr
O14910	LIN7A_HUMAN	Protein lin-7 homolog A (Lin-7A) (hLin-7) (Mammalian lin-seven protein 1) (MALS-1) (Tax interaction protein 33) (TIP-33) (Vertebrate lin-7 homolog 1) (Veli-1)	LIN7A MALS1 VELI1	233	1	1	1 L27, also motif: kinase-interacting site	1	1 L27, 1 CC
Q9HAP6	LIN7B_HUMAN	Protein lin-7 homolog B (Lin-7B) (hLin7B) (Mammalian lin-seven protein 2) (MALS-2) (Vertebrate lin-7 homolog 2) (Veli-2) (hVeli2)	LIN7B MALS2 VELI2 UNQ3116/PRO10200	207	1	1	1 L27, also motif: kinase-interacting site	1	1 L27, 1 CC
Q9NUP9	LIN7C_HUMAN	Protein lin-7 homolog C (Lin-7C) (Mammalian lin-seven protein 3) (MALS-3) (Vertebrate lin-7 homolog 3) (Veli-3)	LIN7C MALS3 VELI3	197	1	1	1 L27, also motif: kinase-interacting site	1	1 L27
Q8WWI1	LMO7_HUMAN	LIM domain only protein 7 (LMO-7) (F-box only protein 20) (LOMP)	LMO7 FBX20 FBXO20 KIAA0858	1683	1	1	1 CH, 1 LIM zinc-binding domain	1	1 CH (Calponin homology actin-binding), 1 LIM, 3 CC, transmembrane
Q8TBB1	LNX1_HUMAN	E3 ubiquitin-protein ligase LNX (EC 6.3.2.-) (Ligand of Numb-protein X 1) (Numb-binding protein 1) (PDZ domain-containing RING finger protein 2)	LNX1 LNX PDZRN2 UNQ574/PRO1136	728	4	4	also: 1 RING-type zinc-finger, region: interaction with MAGEB18, motif: NPXY motif	4	1 zf-C3CH4 2 (zinc finger, C3CH4 type (RING finger))
Q8N448	LNX2_HUMAN	Ligand of Numb protein X 2 (Numb-binding protein 2) (PDZ domain-containing RING finger protein 1)	LNX2 PDZRN1	690	4	4	also: 1 RING-type zinc-finger, motif: NPXY motif	4	1 zf-C3CH4 2
Q96NW7	LRRC7_HUMAN	Leucine-rich repeat-containing protein 7 (Densin-180) (Densin) (Protein LAP1)	LRRC7 KIAA1365 LAP1	1537	1	1	17 LRR	1	2 LRR 1, 1 LRR 4
Q96QZ7	MAGI1_HUMAN	Membrane-associated guanylate kinase, WW and PDZ domain-containing protein 1 (Atrophin-1-interacting protein 3) (AIP-3) (BAI1-associated protein 1) (BAP-1) (Membrane-associated guanylate kinase inverted 1) (MAGI-1) (Trinucleotide repeat-containing gene 19 protein) (WW domain-containing protein 3) (WWP3)	MAGI1 AIP3 BAIAP1 BAP1 TNRC19	1491	6	6	1 Guanylate kinase-like, 2 WW, also: 1 ATP-binding, region: interaction with FCHSD2	5	1 Guanylate kinase, 2 WW, 1 CC
Q86UL8	MAGI2_HUMAN	Membrane-associated guanylate kinase, WW and PDZ domain-containing protein 2 (Atrophin-1-interacting protein 1) (AIP-1) (Atrophin-1-interacting protein A) (Membrane-associated guanylate kinase inverted 2) (MAGI-2)	MAGI2 ACVRINP1 AIP1 KIAA0705	1455	6	6	1 Guanylate kinase-like, 2 WW, also region: interaction with DDN	6	1 Guanylate kinase, 2 WW
Q5TCQ9	MAGI3_HUMAN	Membrane-associated guanylate kinase, WW and PDZ domain-containing protein 3 (Membrane-associated guanylate kinase inverted 3) (MAGI-3)	MAGI3 KIAA1634	1506	6	6	1 Guanylate kinase-like, 2 WW, also: 1 ATP-binding, region: interaction with ADRB1 and TGFA, PTEN, BAI1, LPAR2, GRIN2B	4	1 Guanylate kinase, 1 WW, 1 GVQW (caspase)
Q9H6Y5	MAGIX_HUMAN	PDZ domain-containing protein MAGIX	MAGIX	334	1	1	no	1	no
Q9Y2H9	MAST1_HUMAN	Microtubule-associated serine/threonine-protein kinase 1 (EC 2.7.11.1) (Syntrophin-associated serine/threonine-protein kinase)	MAST1 KIAA0973	1570	1	1	1 Protein kinase, 1 AGC-kinase C-terminal, also: 1 ATP-binding	1	1 DUF1908, 1 Pkinase
Q6P0Q8	MAST2_HUMAN	Microtubule-associated serine/threonine-protein kinase 2 (EC 2.7.11.1)	MAST2 KIAA0807 MAST205	1798	1	1	1 Protein kinase, 1 AGC-kinase C-terminal, also: 1 ATP-binding	1	1 DUF1908, 1 Pkinase
O60307	MAST3_HUMAN	Microtubule-associated serine/threonine-protein kinase 3 (EC 2.7.11.1)	MAST3 KIAA0561	1309	1	1	1 Protein kinase, 1 AGC-kinase C-terminal, also: 1 ATP-binding	1	1 DUF1908, 1 Pkinase
O15021	MAST4_HUMAN	Microtubule-associated serine/threonine-protein kinase 4 (EC 2.7.11.1)	MAST4 KIAA0303	2626	1	1	1 Protein kinase, 1 AGC-kinase C-terminal, also: 1 ATP-binding	1	1 DUF1908, 1 Pkinase
O75970	MPDZ_HUMAN	Multiple PDZ domain protein (Multi-PDZ domain protein 1)	MPDZ MUPP1	2070	13	13	1 L27	13	1 L27, 2 CC
Q14168	MPP2_HUMAN	MAGUK p55 subfamily member 2 (Discs large homolog 2) (Protein MPP2)	MPP2 DLG2	576	1	1	2 L27, 1 SH3, 1 Guanylate kinase	1	2 L27, 1 SH3, 1 Guanylate kinase, 1 CC
Q13368	MPP3_HUMAN	MAGUK p55 subfamily member 3 (Discs large homolog 3) (Protein MPP3)	MPP3 DLG3	585	1	1	2 L27, 1 SH3, 1 Guanylate kinase	1	2 L27, 1 SH3, 1 Guanylate kinase, 1 CC
Q96JB8	MPP4_HUMAN	MAGUK p55 subfamily member 4 (Amyotrophic lateral sclerosis 2 chromosomal region candidate gene 5 protein) (Discs large homolog 6)	MPP4 ALS2CR5 DLG6	637	1	1	2 L27, 1 SH3, 1 Guanylate kinase, 1 potential CC	1	1 L27, 1 SH3, 1 Guanylate kinase, 2 CC
Q8N3R9	MPP5_HUMAN	MAGUK p55 subfamily member 5	MPP5	675	1	1	2 L27, 1 SH3, 1 Guanylate kinase, also regions: interaction with PARD6B, LIN7C	1	2 L27 (L27 N, L27), 1 SH3, 1 Guanylate kinase, 2 CC
Q9NZW5	MPP6_HUMAN	MAGUK p55 subfamily member 6 (Veli-associated MAGUK 1) (VAM-1)	MPP6 VAM1	540	1	1	2 L27, 1 SH3, 1 Guanylate kinase	1	2 L27, 1 SH3, 1 Guanylate kinase, 1 CC
Q5T2T1	MPP7_HUMAN	MAGUK p55 subfamily member 7	MPP7	576	1	1	2 L27, 1 SH3, 1 Guanylate kinase	1	2 L27, 1 SH3, 1 Guanylate kinase, 1 CC
Q92614	MY18A_HUMAN	Unconventional myosin-XVIIIa (Molecule associated with JAK3 N-terminus) (MAJN) (Myosin containing a PDZ domain)	MYO18A KIAA0216 MYSPDZ	2054	1	1	1 Myosin head-like, 1 IQ (calmodulin-binding?), 1 potential CC, also: 1 ATP-binding, motif: interaction with actin	1	9 CC, 2 Myosin head, 1 Myosin tail
Q9ULJ8	NEB1_HUMAN	Neurabin-1 (Neurabin-I) (Neural tissue-specific F-actin-binding protein I) (Protein phosphatase 1 regulatory subunit 9A)	PPP1R9A KIAA1222	1098	1	1	1 SAM, 3 potential CC, also region: 1 Actin-binding, interaction with protein phosphatase 1, TGN38	1	5 CC, 1 SAM
Q96SB3	NEB2_HUMAN	Neurabin-2 (Neurabin-II) (Protein phosphatase 1 regulatory subunit 9B) (Spinophilin)	PPP1R9B PPP1R6	815	1	1	2 potential CC, also region: 1 Actin-binding, interaction with D(2) dopamine receptor, ADRA2A, ADRA2B and ADRA2C, protein phosphatase 1, RGS2, TGN38, motif: PP1-binding	1	3 CC
O14745	NHRF1_HUMAN	Na(+)/H(+) exchange regulatory cofactor NHE-RF1 (NHERF-1) (Ezrin-radixin-moesin-binding phosphoprotein 50) (EBP50) (Regulatory cofactor of Na(+)/H(+) exchanger) (Sodium-hydrogen exchanger regulatory factor 1) (Solute carrier family 9 isoform A3 regulatory factor 1)	SLC9A3R1 NHERF NHERF1	358	2	2	no	2	1 EBP50 C-term (interaction of EBP50 with FERM (four-point one ERM) domains)
Q15599	NHRF2_HUMAN	Na(+)/H(+) exchange regulatory cofactor NHE-RF2 (NHERF-2) (NHE3 kinase A regulatory protein E3KARP) (SRY-interacting protein 1) (SIP-1) (Sodium-hydrogen exchanger regulatory factor 2) (Solute carrier family 9 isoform A3 regulatory factor 2) (Tyrosine kinase activator protein 1) (TKA-1)	SLC9A3R2 NHERF2	337	2	2	no	2	1 EBP50 C-term
Q5T2W1	NHRF3_HUMAN	Na(+)/H(+) exchange regulatory cofactor NHE-RF3 (NHERF-3) (CFTR-associated protein of 70 kDa) (Na(+)/H(+) exchanger regulatory factor 3) (Na/Pi cotransporter C-terminal-associated protein 1) (NaPi-Cap1) (PDZ domain-containing protein 1) (Sodium-hydrogen exchanger regulatory factor 3)	PDZK1 CAP70 NHERF3 PDZD1	519	4	4	no	4	no
Q86UT5	NHRF4_HUMAN	Na(+)/H(+) exchange regulatory cofactor NHE-RF4 (NHERF-4) (Intestinal and kidney-enriched PDZ protein) (Natrium-phosphate cotransporter IIa C-terminal-associated protein 2) (Na/Pi cotransporter C-terminal-associated protein 2) (NaPi-Cap2) (PDZ domain-containing protein 2) (PDZ domain-containing protein 3) (Sodium-hydrogen exchanger regulatory factor 4)	PDZD3 IKEPP NHERF4 PDZK2 DLNB27	571	4	4	no	4	no
P29475	NOS1_HUMAN	Nitric oxide synthase, brain (EC 1.14.13.39) (Constitutive NOS) (NC-NOS) (NOS type I) (Neuronal NOS) (N-NOS) (nNOS) (Peptidyl-cysteine S-nitrosylase NOS1) (bNOS)	NOS1	1434	1	1	1 Flavodoxin-like, 1 FAD-binding FR-type, also: 1 FMN-binding, 2 FAD-binding, 2 NADP-binding, regions: Calmodulin-, PIN (nNOS-inhibiting protein)-, Tetrahydrobiopterin-binding interaction with NOSIP	1	1 NO synthase (nitric oxide synthase), 1 Flavodoxin 1 (?), 1 FAD-binding, 1 NAD-binding
Q8TEW8	PAR3L_HUMAN	Partitioning defective 3 homolog B (Amyotrophic lateral sclerosis 2 chromosomal region candidate gene 19 protein) (PAR3-beta) (Partitioning defective 3-like protein) (PAR3-L protein)	PARD3B ALS2CR19 PAR3B PAR3L	1205	3	3	no	2	1 DUF3534, 2 CC
Q9NPB6	PAR6A_HUMAN	Partitioning defective 6 homolog alpha (PAR-6) (PAR-6 alpha) (PAR-6A) (PAR6C) (Tax interaction protein 40) (TIP-40)	PARD6A PAR6A	346	1	1	1 OCR (?), 1 Pseudo-CRIB (Cdc42/Rac Interactive Binding domain), also regions: interaction with PRKCI and PRKCZ, PARD3, and CDC42	1	1 PB1 (?)
Q9BYG5	PAR6B_HUMAN	Partitioning defective 6 homolog beta (PAR-6 beta) (PAR-6B)	PARD6B PAR6B	372	1	1	1 OCR, 1 Pseudo-CRIB, also region: interaction with PARD3 and CDC42	1	1 PB1
Q9BYG4	PAR6G_HUMAN	Partitioning defective 6 homolog gamma (PAR-6 gamma) (PAR6D)	PARD6G PAR6G	376	1	1	1 OCR, 1 Pseudo-CRIB, also region: interaction with PARD3 and CDC42	1	1 PB1
Q8TEW0	PARD3_HUMAN	Partitioning defective 3 homolog (PAR-3) (PARD-3) (Atypical PKC isotype-specific-interacting protein) (ASIP) (CTCL tumor antigen se2-5) (PAR3-alpha)	PARD3 PAR3 PAR3A	1356	3	3	4 potential CC, also region: interaction with PRKCZ	2	1 DUF3534, 4 CC
Q9Y6V0	PCLO_HUMAN	Protein piccolo (Aczonin)	PCLO ACZ KIAA0559	5065	1	1	2 C2, 2 C4-type Zinc finger, also region: 10 X 10 AA tandem approximate repeats of P-A-K-P-Q-P-Q-Q-P-X ------- PDZ domain seems to be in only one Isoform? Weird!	0	2 zf-piccolo (Piccolo Zn-finger), 6 CC, 2 C2 (structural domain involved in targeting proteins to cell membranes)
O00151	PDLI1_HUMAN	PDZ and LIM domain protein 1 (C-terminal LIM domain protein 1) (Elfin) (LIM domain protein CLP-36)	PDLIM1 CLIM1 CLP36	329	1	1	1 LIM Zn-binding	1	1 LIM
Q96JY6	PDLI2_HUMAN	PDZ and LIM domain protein 2 (PDZ-LIM protein mystique)	PDLIM2 PP6345	352	1	1	1 LIM Zn-binding	1	1 LIM
Q53GG5	PDLI3_HUMAN	PDZ and LIM domain protein 3 (Actinin-associated LIM protein) (Alpha-actinin-2-associated LIM protein)	PDLIM3 ALP	364	1	1	1 LIM Zn-binding	1	1 LIM
P50479	PDLI4_HUMAN	PDZ and LIM domain protein 4 (LIM protein RIL) (Reversion-induced LIM protein)	PDLIM4 RIL	330	1	1	1 LIM Zn-binding	1	1 LIM
Q96HC4	PDLI5_HUMAN	PDZ and LIM domain protein 5 (Enigma homolog) (Enigma-like PDZ and LIM domains protein)	PDLIM5 ENH L9	596	1	1	3 LIM Zn-binding	1	3 LIM
Q9NR12	PDLI7_HUMAN	PDZ and LIM domain protein 7 (LIM mineralization protein) (LMP) (Protein enigma)	PDLIM7 ENIGMA	457	1	1	3 LIM Zn-binding	1	3 LIM
Q5EBL8	PDZ11_HUMAN	PDZ domain-containing protein 11	PDZD11 PDZK11 HSPC227 UNQ6486/PRO21335	140	1	1	no	1	no
A8MUH7	PDZ1P_HUMAN	Putative PDZ domain-containing protein 1P	PDZK1P1; PDZK1P2	402	3	3	no	3	no
O15018	PDZD2_HUMAN	PDZ domain-containing protein 2 (Activated in prostate cancer protein) (PDZ domain-containing protein 3) [Cleaved into: Processed PDZ domain-containing protein 2]	PDZD2 AIPC KIAA0300 PDZK3	2839	6	6	no	5	no
Q76G19	PDZD4_HUMAN	PDZ domain-containing protein 4 (PDZ domain-containing RING finger protein 4-like protein)	PDZD4 KIAA1444 PDZK4 PDZRN4L	769	1	1	1 potential CC	1	1 CC
Q9H5P4	PDZD7_HUMAN	PDZ domain-containing protein 7	PDZD7 PDZK7	517	2	2	no	2	no
Q8NEN9	PDZD8_HUMAN	PDZ domain-containing protein 8 (Sarcoma antigen NY-SAR-84/NY-SAR-104)	PDZD8 PDZK8	1154	1	1	1 Phorbol-ester DAG type Zn-finger, 1 potential CC	1	1 C1 (phorbol esters/diacylglycerol binding domain), 1 CC, 1 sig_p
Q8IXQ8	PDZD9_HUMAN	PDZ domain-containing protein 9	PDZD9 C16orf65	264	1	1	no	1	no
Q9NRD5	PICK1_HUMAN	PRKCA-binding protein (Protein interacting with C kinase 1) (Protein kinase C-alpha-binding protein)	PICK1 PRKCABP	415	1	1	1 AH (same as Arfaptin)	1	1 Arfaptin (interacts with ARF1 - small GTPase involved in vesicle budding), 1 CC
Q9BXM0	PRAX_HUMAN	Periaxin	PRX KIAA1620	1461	1	1	also motif: nuclear localization signal, region: 55 X 5 AA approximate tandem repeats of [LVMAG]-[PSREQC]-[EDKL]-[LIVMAP]-[AQKHRPE]; that may have a tripeptide spacer of [LV]-P-[KER]	0	no
Q8TCU6	PREX1_HUMAN	Phosphatidylinositol 3,4,5-trisphosphate-dependent Rac exchanger 1 protein (P-Rex1) (PtdIns(3,4,5)-dependent Rac exchanger 1)	PREX1 KIAA1415	1659	1	1	1 DH, 1 PH, 2 DEP	0	1 RhoGEF, 1 CC, 1 PH, 2 DEP
Q70Z35	PREX2_HUMAN	Phosphatidylinositol 3,4,5-trisphosphate-dependent Rac exchanger 2 protein (P-Rex2) (PtdIns(3,4,5)-dependent Rac exchanger 2) (DEP domain-containing protein 2)	PREX2 DEPDC2	1606	2	2	1 DH, 1 PH, 2 DEP	1	1 RhoGEF, 1 CC, 2 DEP
O00233	PSMD9_HUMAN	26S proteasome non-ATPase regulatory subunit 9 (26S proteasome regulatory subunit p27)	PSMD9	223	1	1	no	1	no
Q12923	PTN13_HUMAN	Tyrosine-protein phosphatase non-receptor type 13 (EC 3.1.3.48) (Fas-associated protein-tyrosine phosphatase 1) (FAP-1) (PTP-BAS) (Protein-tyrosine phosphatase 1E) (PTP-E1) (hPTPE1) (Protein-tyrosine phosphatase PTPL1)	PTPN13 PNP1 PTP1E PTPL1	2485	5	5	1 KIND, 1 FERM, 1 tyrosine-protein phosphatase, 1 potential CC, also region: substrate binding	5	1 FERM (FERM N, FERM M, FERM C), 2 CC, 1 Y phosphatase (protein tyrosine phosphatase)
P26045	PTN3_HUMAN	Tyrosine-protein phosphatase non-receptor type 3 (EC 3.1.3.48) (Protein-tyrosine phosphatase H1) (PTP-H1)	PTPN3 PTPH1	913	1	1	1 FERM, 1 tyrosine-protein phosphatase, also region: substrate binding	1	1 FERM (FERM N, FERM M, FERM C), 1 Y phosphatase
P29074	PTN4_HUMAN	Tyrosine-protein phosphatase non-receptor type 4 (EC 3.1.3.48) (Protein-tyrosine phosphatase MEG1) (MEG) (PTPase-MEG1)	PTPN4	926	1	1	1 FERM, 1 tyrosine-protein phosphatase, also region: substrate binding	1	1 FERM (FERM N, FERM M, FERM C), 1 FA (FERM adjacent), 1 Y phosphatase
Q9UPQ7	PZRN3_HUMAN	E3 ubiquitin-protein ligase PDZRN3 (EC 6.3.2.-) (Ligand of Numb protein X 3) (PDZ domain-containing RING finger protein 3) (Semaphorin cytoplasmic domain-associated protein 3) (Protein SEMACAP3)	PDZRN3 KIAA1095 LNX3 SEMCAP3	1066	2	2	2 potential CC, 1 RING-type zinc-finger (degenerate), 1 TRAF-type zinc-finger	2	1 zf-C3HC4, 1 zf-TRAF (TRAF-type zinc-finger)
Q6ZMN7	PZRN4_HUMAN	PDZ domain-containing RING finger protein 4 (Ligand of Numb protein X 4) (SEMACAP3-like protein)	PDZRN4 LNX4 SEMCAP3L	1036	2	2	1 potential CC, 1 RING-type zinc-finger (degenerate)	2	1 zf-C3HC4, 1 CC
Q96JH8	RADIL_HUMAN	Ras-associating and dilute domain-containing protein	RADIL KIAA1849	1075	1	1	1 Ras-associating, 1 Dilute, 1 FHA (forkhead-associated domain, recognizes phosphothreonines)	1	1 RA (Ras association (RalGDS/AF-6) domain), 1 DIL
O14924	RGS12_HUMAN	Regulator of G-protein signaling 12 (RGS12)	RGS12	1447	1	1	1 PID (phosphotyrosine interaction domain), 1 RGS, 2 RBD, 1 GoLoco	1	1 RGS, 2 RBD (Raf-like Ras-binding domain), 1 GoLoco (protein structural motif in G-protein signalling)
P49796	RGS3_HUMAN	Regulator of G-protein signaling 3 (RGP3) (RGS3)	RGS3	1198	1	1	1 C2, 1 RGS	1	1 C2, 1 RGS (regulators of G protein signalling)
Q5T5U3	RHG21_HUMAN	Rho GTPase-activating protein 21 (Rho GTPase-activating protein 10) (Rho-type GTPase-activating protein 21)	ARHGAP21 ARHGAP10 KIAA1424	1957	1	1	1 PH, 1 RhoGAP, also regions: interaction with ARF1 and ARF6, CTNNA1	1	1 PH, 1 CC, 1 RhoGAP
Q9P227	RHG23_HUMAN	Rho GTPase-activating protein 23 (Rho-type GTPase-activating protein 23)	ARHGAP23 KIAA1501	1491	1	1	1 PH, 1 RhoGAP	1	1 PH, 1 RhoGAP
A8MT19	RHN2L_HUMAN	Putative rhophilin-2-like protein		583	1	1	1 BRO1	0	1 BRO1
Q8TCX5	RHPN1_HUMAN	Rhophilin-1 (GTP-Rho-binding protein 1)	RHPN1 KIAA1929	695	1	1	1 REM (Ras exchanger motif), 1 BRO1	1	1 HR1 (same as REM), 1 BRO1
Q8IUC4	RHPN2_HUMAN	Rhophilin-2 (76 kDa RhoB effector protein) (GTP-Rho-binding protein 2) (p76RBE)	RHPN2	686	1	1	1 REM, 1 BRO1, also region: interaction with Rho	1	2 CC, 1 HR1
Q86UR5	RIMS1_HUMAN	Regulating synaptic membrane exocytosis protein 1 (Rab-3-interacting molecule 1) (RIM 1) (Rab-3-interacting protein 2)	RIMS1 KIAA0340 RAB3IP2 RIM1 Nbla00761	1692	1	1	1 RabBD, 2 C2, 1 FYVE-type Zn-finger	1	1 CC, 2 C2
Q9UQ26	RIMS2_HUMAN	Regulating synaptic membrane exocytosis protein 2 (Rab-3-interacting molecule 2) (RIM 2) (Rab-3-interacting protein 3)	RIMS2 KIAA0751 RAB3IP3 RIM2	1411	1	1	1 RabBD, 2 C2, 1 FYVE-type Zn-finger	1	1 CC, 2 C2
Q9Y4G8	RPGF2_HUMAN	Rap guanine nucleotide exchange factor 2 (Neural RAP guanine nucleotide exchange protein) (nRap GEP) (PDZ domain-containing guanine nucleotide exchange factor 1) (PDZ-GEF1) (RA-GEF)	RAPGEF2 KIAA0313 NRAPGEP PDZGEF1	1499	1	1	1 N-terminal RasGEF, 1 Ras-associating, 1 RasGEF, also: cNMP nucleotide binding	1	1 cNMP binding (cyclic nucleotide binding domain), 1 RasGEF N, 1 RasGEF, 1 RA
Q8TEU7	RPGF6_HUMAN	Rap guanine nucleotide exchange factor 6 (PDZ domain-containing guanine nucleotide exchange factor 2) (PDZ-GEF2) (RA-GEF-2)	RAPGEF6 PDZGEF2	1601	1	1	1 N-terminal RasGEF, 1 Ras-associating, 1 RasGEF, also: cNMP nucleotide binding	1	1 cNMP binding, 1 RasGEF N, 1 RasGEF, 1 RA
Q14160	SCRIB_HUMAN	Protein scribble homolog (Scribble) (hScrib) (Protein LAP4)	SCRIB CRIB1 KIAA0147 LAP4 SCRB1 VARTUL	1630	4	4	16 LRR, 3 potential CC, also regions: Sufficient for targeting to adherens junction and to inhibit cell proliferation, interaction with ARHGEF7	4	1 LRR 8, 2 LRR 4, 2 CC
O00560	SDCB1_HUMAN	Syntenin-1 (Melanoma differentiation-associated protein 9) (MDA-9) (Pro-TGF-alpha cytoplasmic domain-interacting protein 18) (TACIP18) (Scaffold protein Pbp1) (Syndecan-binding protein 1)	SDCBP MDA9 SYCL	298	2	2	no	2	transmembrane
Q9H190	SDCB2_HUMAN	Syntenin-2 (Syndecan-binding protein 2)	SDCBP2 SITAC18	292	2	2	no	2	no
Q9Y566	SHAN1_HUMAN	SH3 and multiple ankyrin repeat domains protein 1 (Shank1) (Somatostatin receptor-interacting protein) (SSTR-interacting protein) (SSTRIP)	SHANK1	2161	1	1	6 ANK, 1 SH3, 1 SAM	1	3 Ank 2 (Ankyrin repeats, 33 residues (2 helices separated by loops)), 1 SH3, 1 SAM 1
Q9UPX8	SHAN2_HUMAN	SH3 and multiple ankyrin repeat domains protein 2 (Shank2) (Cortactin-binding protein 1) (CortBP1) (Proline-rich synapse-associated protein 1)	SHANK2 CORTBP1 KIAA1022 PROSAP1	1470	1	1	1 SH3, 1 SAM, also motif: SH3 binding	1	2 SH3, 1 SAM 1
Q9BYB0	SHAN3_HUMAN	SH3 and multiple ankyrin repeat domains protein 3 (Shank3) (Proline-rich synapse-associated protein 2) (ProSAP2)	SHANK3 KIAA1650 PSAP2	1741	1	1	6 ANK, 1 SH3, 1 SAM, 1 potential CC	1	5 Ank 2, 1 SH3, 1 CC, 1 SAM 1
Q13796	SHRM2_HUMAN	Protein Shroom2 (Apical-like protein) (Protein APXL)	SHROOM2 APXL	1616	1	1	1 ASD1, 1 ASD2	1	1 ASD1 (Shroom protein family, most cases link to actin cytoskeleton), 1 ASD2, 2 CC
Q8TF72	SHRM3_HUMAN	Protein Shroom3 (Shroom-related protein) (hShrmL)	SHROOM3 KIAA1481 SHRML MSTP013	1996	1	1	1 ASD1, 1 ASD2	1	1 ASD1, 1 ASD2, 1 CC
Q9ULL8	SHRM4_HUMAN	Protein Shroom4 (Second homolog of apical protein)	SHROOM4 KIAA1202 SHAP	1493	1	1	1 ASD2, 1 potential CC	1	1 ASD2, 3 CC
O43166	SI1L1_HUMAN	Signal-induced proliferation-associated 1-like protein 1 (SIPA1-like protein 1) (High-risk human papilloma viruses E6 oncoproteins targeted protein 1) (E6-targeted protein 1)	SIPA1L1 E6TP1 KIAA0440	1804	1	1	1 RapGAP, 1 potential CC	0	1 RapGAP (Rap/Ran GAP), 1 DUF3401, 1 CC
Q9P2F8	SI1L2_HUMAN	Signal-induced proliferation-associated 1-like protein 2 (SIPA1-like protein 2)	SIPA1L2 KIAA1389	1722	1	1	1 RapGAP, 1 potential CC	1	1 RapGAP, 1 DUF3401, 1 CC
O60292	SI1L3_HUMAN	Signal-induced proliferation-associated 1-like protein 3 (SIPA1-like protein 3) (SPA-1-like protein 3)	SIPA1L3 KIAA0545 SPAL3	1781	1	1	1 RapGAP, 1 potential CC	0	1 RapGAP, 1 DUF3401, 1 CC
Q96FS4	SIPA1_HUMAN	Signal-induced proliferation-associated protein 1 (Sipa-1) (GTPase-activating protein Spa-1) (p130 SPA-1)	SIPA1 SPA1	1042	1	1	1 RapGAP, 1 potential CC	1	1 RapGAP, 1 CC
Q13424	SNTA1_HUMAN	Alpha-1-syntrophin (59 kDa dystrophin-associated protein A1 acidic component 1) (Pro-TGF-alpha cytoplasmic domain-interacting protein 1) (TACIP1) (Syntrophin-1)	SNTA1 SNT1	505	1	1	2 PH, 1 SU (?), also region: Calmodulin-binding	1	no
Q13884	SNTB1_HUMAN	Beta-1-syntrophin (59 kDa dystrophin-associated protein A1 basic component 1) (DAPA1B) (BSYN2) (Syntrophin-2) (Tax interaction protein 43) (TIP-43)	SNTB1 SNT2B1	538	1	1	2 PH, 1 SU, also region: Calmodulin-binding	1	1 PH, 1 sig_p
Q13425	SNTB2_HUMAN	Beta-2-syntrophin (59 kDa dystrophin-associated protein A1 basic component 2) (Syntrophin-3) (SNT3) (Syntrophin-like) (SNTL)	SNTB2 D16S2531E SNT2B2 SNTL	540	1	1	2 PH, 1 SU, also region: Calmodulin-binding	1	1 sig_p
Q9NSN8	SNTG1_HUMAN	Gamma-1-syntrophin (G1SYN) (Syntrophin-4) (SYN4)	SNTG1	517	1	1	1 PH	1	no
Q9NY99	SNTG2_HUMAN	Gamma-2-syntrophin (G2SYN) (Syntrophin-5) (SYN5)	SNTG2	539	1	1	1 PH	1	no
Q96L92	SNX27_HUMAN	Sorting nexin-27	SNX27 KIAA0488 My014	541	1	1	1 PX, 1 Ras-associating	1	1 PX (phosphoinositide-binding structural domain), 1 RA (Ras association)
Q6ZWJ1	STXB4_HUMAN	Syntaxin-binding protein 4 (Syntaxin 4-interacting protein) (STX4-interacting protein) (Synip)	STXBP4	553	1	1	1 WW, 1 potential CC	1	1 WW, 2 CC
P57105	SYJ2B_HUMAN	Synaptojanin-2-binding protein (Mitochondrial outer membrane protein 25)	SYNJ2BP OMP25	145	1	1	transmembrane	1	transmembrane
Q9UMS6	SYNP2_HUMAN	Synaptopodin-2 (Genethonin-2) (Myopodin)	SYNPO2	1093	1	1	no	1	no
Q9H987	SYP2L_HUMAN	Synaptopodin 2-like protein	SYNPO2L	977	1	1	no	1	no
Q13009	TIAM1_HUMAN	T-lymphoma invasion and metastasis-inducing protein 1 (TIAM-1)	TIAM1	1591	1	1	2 PH, 1 RBD, 1 DH (Dbl homology domain)	1	1 PH, 1 RBD (Raf-like Ras-binding domain), 1 RhoGEF, 1 CC
Q8IVF5	TIAM2_HUMAN	T-lymphoma invasion and metastasis-inducing protein 2 (TIAM-2) (SIF and TIAM1-like exchange factor)	TIAM2 KIAA2016 STEF	1701	1	1	2 PH, 1 RBD, 1 DH	1	1 PH, 1 RhoGEF, 1 CC
O14907	TX1B3_HUMAN	Tax1-binding protein 3 (Glutaminase-interacting protein 3) (Tax interaction protein 1) (TIP-1) (Tax-interacting protein 1)	TAX1BP3 TIP1	124	1	1	no	1	no
Q9Y6N9	USH1C_HUMAN	Harmonin (Antigen NY-CO-38/NY-CO-37) (Autoimmune enteropathy-related antigen AIE-75) (Protein PDZ-73) (Renal carcinoma antigen NY-REN-3) (Usher syndrome type-1C protein)	USH1C AIE75	552	3	3	1 potential CC	3	1 CC
Q9P202	WHRN_HUMAN	Whirlin (Autosomal recessive deafness type 31 protein)	WHRN DFNB31 KIAA1526	907	3	3	no	3	1 CC
Q07157	ZO1_HUMAN	Tight junction protein ZO-1 (Tight junction protein 1) (Zona occludens protein 1) (Zonula occludens protein 1)	TJP1 ZO1	1748	3	3	1 SH3, 1 Guanylate kinase-like, 1 ZU5	3	1 SH3, 1 Guanylate kinase, 1 ZU5 (domain present in ZO-1 and Unc5-like netrin receptors Domain of unknown function)
Q9UDY2	ZO2_HUMAN	Tight junction protein ZO-2 (Tight junction protein 2) (Zona occludens protein 2) (Zonula occludens protein 2)	TJP2 X104 ZO2	1190	3	3	1 SH3, 1 Guanylate kinase-like, also region: interaction with Scrib	3	1 SH3, 1 Guanylate kinase
O95049	ZO3_HUMAN	Tight junction protein ZO-3 (Tight junction protein 3) (Zona occludens protein 3) (Zonula occludens protein 3)	TJP3 ZO3	933	3	3	1 SH3, 1 Guanylate kinase-like	3	1 SH3, 1 Guanylate kinase
TOTAL PDZ domains					274	272		247
according to:					UniPROT	This study		Pfam
a red rows indicate PDZ domain assignment differences discussed in the text.
