# Supplementary material for: Specificity in PDZ-peptide interaction networks: Computational analysis and review
Source: J Struct Biol X. 2020 Mar 7;4:100022. doi: 10.1016/j.yjsbx.2020.100022 (PMC7138185; doi:10.1016/j.yjsbx.2020.100022)
Supplement: Supplementary data 2 [file mmc2.xlsx]

## Sheet: uniprot_pdz_homosapiens.txt
Table S2: List of Protein Data Base Entries Sorted According to PDZ Domain(s) Present
KEY: red text, mouse or rat sequence; bold, multiple PDZ domains in structure; underlined, peptide present
>AFAD	1T2M	1XZ9	2AIN	2EXG	3AXA
>AHNK2	4CN0
>APBA1-1	1U3B	1U37	1U38	1X45
>APBA1-2	1U3B	1U39	1Y7N
>APBA2-1	3SUZ
>APBA2-2	3SUZ
>APBA3-1	2YT7
>APBA3-2	2YT8
>ARHGB	2DLS	5E6P	5TYT
>ARHGC	2OMJ	2OS6
>CSKP	1KWA	6NH9	6NID
>CYTIP	2Z17
>DLG1-1	3RL7	1ZOK
>DLG1-2	2OQS	3RL8	4G69	2AWX	2G2L	2I0L	2M3M	4OAJ	2AWU	4AMH	2X7Z	2AWW
>DLG1-3	1PDR	2I0I
>DLG2-1	2WL7	4H11
>DLG2-2	2BYG
>DLG2-3	2HE2
>DLG3-1	2I1N
>DLG3-2	2FE5
>DLG3-3	3JXT	1UM7
>DLG4-1	2KA9	2XKX	3GSL	3ZRT	6SPV	6SPZ	1IU0	1IU2	1KEF	1RGR	2MHO
>DLG4-2	2KA9	2XKX	3GSL	3ZRT	6SPV	6SPZ	1QLC
>DLG4-3	1TP3	2XKX	1TP5	1TQ3	3I4W	3K82	1BFE	1BE9	5D13	5HDY	5HET	5HEB	5HF1	5HF4	5HFB	5HFC	5HFD	5HFE	5HFF	5JXB	5MZ7	5W72	6QJD	6QJF	6QJG	6QJI	6QJJ	6QJK	6QJL	6QJN
>DLG5-3	1UIT
>DVL1	1MC7	2KAW	2MX6
>DVL2	2REY	3CBX	3CBZ	3CC0	3CBY
>EM55	2EV8	2EJY
>ERBIN	1MFG	1MFL	1N7T	2H3L	2QBW	3CH8	6Q0M	6Q0N	6Q0U
>FRPD1	2EDV
>FRPD2-2	5ZDS
>GIPC1	5V6B	5V6T
>GIPC2	3GGE
>GOPC	2DC2	2LOB	4E34	4E35	4JOE	4JOF	4JOG	4JOH	4JOJ	4JOK	4JOP	4JOR	4K6Y	4K72	4K75	4K76	4K78	4Q6H	4NMO	4NMP	4NMQ	4NMR	4NMS	4NMT	4NMV	4Q6S	5IC3	5K4F	6OV7
>GORS1-1	4KFV	4REY	6G8T
>GORS1-2	4KFV	4REY
>GORS2-1	3RLE	4KFW	4EDJ	5GMI	5GMJ	5GML	5H3J
>GORS2-2	3RLE	4KFW	4EDJ	5GMI	5GMJ	5GML	5H3J
>GRASP	2EGK	2EGN	2EGO	2PNT
>GRIP1-1	2QT5
>GRIP1-2	2JIL
>GRIP1-4	1P1D	1P1E	1V5Q
>GRIP1-5	1P1D
>GRIP1-6	1N7E	1N7F
>GRIP1-7	1M5Z
>GRIP2-3	1V62
>GRIP2-4	1X5R
>HTRA1	3NUM	3NZI	2JOA	2YTW
>HTRA2	1LCY	2PZD	5FHT	5M3N	5M3O	5TNY	5TNZ	5TO0	5TO1	5WYN
>HTRA3	2P3W	4RI0
>IL16-3	1X6D
>IL16-4	1I16	5FB8
>INADL-1	2DB5
>INADL-2	2DLU
>INADL-3	2DMZ	4Q2N
>INADL-5	2D92
>INADL-6	2EHR
>INADL-7	2DAZ
>INADL-8	6IRD	2DM8
>INADL-9	6IRD
>LDB3	1RGW	4YDP
>LIMK2	2YUB
>LIN7B	2DKR
>LMO7	2EAQ
>LNX1-2	3VQG	3VQF
>LNX1-3	3B76
>LNX2-2	2VWR	5E11	5E1Y	5E21	5E22
>MAGI1-2	2I04	2KPK	2KPL	5N7D	5N7F	5N7G
>MAGI1-3	3BPU
>MAGI1-4	5ZYS
>MAGI2-2	1UEQ
>MAGI2-3	1UJV
>MAGI2-4	1UEP
>MAGI2-5	1UEW
>MAGI2-6	1WFV	2R4H
>MAGI3-3	3SOE
>MAGIX	2DJT
>MAST1	3PS4
>MAST2	2KYL	2KQF
>MAST3	3KHF
>MAST4	2W7R
>MPDZ-1	2O2T
>MPDZ-3	2IWN
>MPDZ-4	4XH7
>MPDZ-7	2FCF	2IWQ
>MPDZ-8	5DTH
>MPDZ-10	2OPG
>MPDZ-11	2QG1
>MPDZ-12	2IWO	2IWP
>MPDZ-13	2FNE
>MPP2	2E7K
>MPP5	1VA8	4UU5	4UU6	4WSI
>MPP7	3O46
>NEB1	1WF8	2FN5	3HVQ
>NEB2	2G5M	3EGG	3EGH
>NHRF1-1	1G9O	1GQ4	1GQ5	1I92	2M0T	2M0U	4JL7	4LMM	4MPA	4N6X	4PQW
>NHRF1-2	2JXO	2KJD	2KRG	2OZF	2M0V	4Q3H	6RQR
>NHRF2-1	2OCS	4P0C
>NHRF2-2	2HE4
>NHRF3-1	3NGH	4F8K	2EDZ
>NHRF3-2	2EEI	4Q2P
>NHRF3-3	3R69	2D90	3R68
>NHRF3-4	2EEJ	2VSP	3TMH	4R2Z	6EZI
>NHRF4-3	2V90
>NOS1	1QAV	4HOP	1B8Q	1QAU
>PAR3L-3	1WG6
>PAR6B	1NF3
>PARD3-2	2KOM	2KOJ	2OGP
>PARD3-3	2K1Z	2K20	2KOH
>PCLO	1UJD
>PDLI1	2PKT
>PDLI2	2PA1	3PDV	1VB7
>PDLI3	1V5L
>PDLI4	2V1W	2EEG	4QO
>PDLI5	1WF7	1WJL	2UZC
>PDLI7	2Q3G
>PDZ11	1WI2
>PDZD7-1	2EEH
>PDZD9	1WIF
>PICK1	2GZV	3HPK	2LUI	2PKU	3HPM	6AR4	6BJN	6BJO
>PRAX	4CMZ
>PREX1	3QIK	6PCV
>PTN13-1	5GLJ
>PTN13-2	1D5G	3LNX	3LNY	3PDZ	1VJ6	1GM1	1OZI	1Q7X	2M10	2M0Z
>PTN13-3	6GBD	6GBE
>PTN3	6HKS
>PTN4	2CS5	2VPH	3NFK	3NFL	5EYZ	5EZ0
>PZRN3-1	1UHP
>PZRN3-2	1WH1
>RADIL	1UM1
>RGS12	2KV8
>RGS3	1WHD	2F5Y
>RHG21	2YUY
>RHPN2	2VSV	1VAE
>RIMS1	2CSS	1ZUB
>RIMS2	1WFG
>SCRIB-1	2W4F	1X5Q	5VWC	5VWK	6ESP	6MS1	6MTU	6MTV	6MYE	6MYF
>SCRIB-2	1WHA
>SCRIB-3	4WYT	4WYU	5VWI
>SCRIB-4	4WYT	4WYU	6EEY	1UJU
>SDCB1-1	1N99	1OBZ	1V1T	1W9E	1W9O	1W9Q	4Z33	5A2P	5G1D	5G1E	6AK2	1YBO	1OBX
>SDCB1-2	1N99	1OBZ	1V1T	1W9E	1W9O	1W9Q	4Z33	5A2P	5G1D	5G1E	1NTE	1R6J	1OBY
>SHAN1	1Q3O	1Q3P	3L4F	3QJM	3QJN
>SHAN3	3O5N	5IZU	5OVA	5OVC	5OVP	5OVV	6EXJ
>SHRM4	2EDP
>SNTA1	1QAV	4HOP	1Z86	1Z87	2PDZ
>SNTB2	2VRF
>SNX27	3QDO	3QE1	3QGL	4P2A	4Z8J	5ELQ	5EM9	5EMA	5EMB	6SAK
>STXB4	1WI4
>SYJ2B	2ENO	2JIK	2JIN
>TIAM1	2D8I	3KZD	3KZE	4GVC	4GVD	4NXP	4NXQ	4NXR
>TX1B3	2KG2	2L4S	2VZ5	3DIW	3DJ1	3DJ3	3GJ9	3SFJ	2L4T	4E3B	4NNL	4NNM
>USH1C-1	3K1R	5F3X
>USH1C-2	1X5N	2KBS
>USH1C-3	1V6B	5MV8	5MV9	5XBF
>WHRN-1	1UEZ
>WHRN-2	1UF1
>WHRN-3	1UFX
>ZO1-1	2H2B	2H2C	2H3M	2RRM	4OEO	4OEP	4YYX
>ZO1-2	2JWE	2RCZ
>ZO1-3	3SHU	3SHW	3TSV	3TSW	3TSZ	4Q2Q
>ZO1-2	2CSJ	3CYY
>ZO2-2	2OSG	3E17
