# Supplementary material for: Specificity in PDZ-peptide interaction networks: Computational analysis and review
Source: J Struct Biol X. 2020 Mar 7;4:100022. doi: 10.1016/j.yjsbx.2020.100022 (PMC7138185; doi:10.1016/j.yjsbx.2020.100022)
Supplement: Supplementary data 3 [file mmc3.xlsx]

## Sheet: Sheet1
Entry	Entry name	PDZ1	PDZ2	PDZ3	PDZ4	PDZ5	PDZ6	PDZ7	PDZ8	PDZ9	PDZ10	PDZ11	PDZ12	PDZ13
P55196	AFAD_HUMAN	GMGL
Q8IVF2	AHNK2_HUMAN	ASGY
Q09666	AHNK_HUMAN	SHGL
Q02410	APBA1_HUMAN	ILGV	QLGF
Q99767	APBA2_HUMAN	ILGV	QLGF
O96018	APBA3_HUMAN	GLGV	QLGF
O15085	ARHGB_HUMAN	GFGF
Q9NZN5	ARHGC_HUMAN	GFGL
Q9BXL7	CAR11_HUMAN	TSQL
Q9BXL6	CAR14_HUMAN	LEQI
Q969H4	CNKR1_HUMAN	PLGL
Q8WXI2	CNKR2_HUMAN	GLGM
Q6P9H4	CNKR3_HUMAN	GLGM
O14936	CSKP_HUMAN	PMGI
O60759	CYTIP_HUMAN	TFGF
Q12959	DLG1_HUMAN	GLGF	GLGF	GLGF
Q15700	DLG2_HUMAN	GLGF	GLGF	GLGF
Q92796	DLG3_HUMAN	GLGF	GLGF	GLGF
P78352	DLG4_HUMAN	GLGF	GLGF	GLGF
Q8TDM6	DLG5_HUMAN	ALGF	DSGI	PLGI	ELGV
Q8TB45	DPTOR_HUMAN	GWGF
O14640	DVL1_HUMAN	FLGI
O14641	DVL2_HUMAN	FLGI
Q92997	DVL3_HUMAN	FLGI
P54792	DVLP1_HUMAN	FLGI
Q00013	EM55_HUMAN	PMGI
Q6IN97	FRP2L_HUMAN	N/A	GLGF
Q5SYB0	FRPD1_HUMAN	DYGF
Q68DX3	FRPD2_HUMAN	GFGF	TLGF	GLGF
Q5JV73	FRPD3_HUMAN	GFGF
Q14CM0	FRPD4_HUMAN	GFGF
O14908	GIPC1_HUMAN	ALGL
Q8TF65	GIPC2_HUMAN	SLGL
Q8TF64	GIPC3_HUMAN	ALGL
Q9HD26	GOPC_HUMAN	GLGI
Q9BQQ3	GORS1_HUMAN	LLGA	SLGC
Q9H8Y8	GORS2_HUMAN	LLGV	SLGC
Q7Z6J2	GRASP_HUMAN	TFGF
A4D2P6	GRD2I_HUMAN	DFGF	SFGF
Q9Y3R0	GRIP1_HUMAN	TLGL	TFGF	SLGV	GFGI	ELGI	PLGI	DFGF
Q9C0E4	GRIP2_HUMAN	TLGL	SFGF	ALGI	GFGL	ELGI	PLGI	DFGF
Q92743	HTRA1_HUMAN	YIGI
O43464	HTRA2_HUMAN	YIGV
P83110	HTRA3_HUMAN	FIGI
P83105	HTRA4_HUMAN	YLGL
Q14005	IL16_HUMAN	GLGF	GLGI	GLGF	GLGF
Q8NI35	INADL_HUMAN	GLGF	GLGF	SLGI	RLGV	GLGF	SLGI	GLGL	GLGL	GLGL	ALGI
Q9ULD6	INTU_HUMAN	LVGI
Q96RT1	LAP2_HUMAN	ELGF
O75112	LDB3_HUMAN	PWGF
P53667	LIMK1_HUMAN	KRGL
P53671	LIMK2_HUMAN	RRGF
O14910	LIN7A_HUMAN	GLGF
Q9HAP6	LIN7B_HUMAN	GLGF
Q9NUP9	LIN7C_HUMAN	GLGF
Q8WWI1	LMO7_HUMAN	DFGF
Q8TBB1	LNX1_HUMAN	SLSI	QLGI	SLGM	SLGF
Q8N448	LNX2_HUMAN	QLGI	QLGI	SLGM	SWGF
Q96NW7	LRRC7_HUMAN	GLGF
Q96QZ7	MAGI1_HUMAN	ELGV	GFGF	GFGF	ASGL	GFGF	GFGF
Q86UL8	MAGI2_HUMAN	QLGF	GFGF	GFGF	GFGF	GFGF	GFGF
Q5TCQ9	MAGI3_HUMAN	DFGA	GFGF	GFGF	GFGF	GFGF	GFGF
Q9H6Y5	MAGIX_HUMAN	GFGL
Q9Y2H9	MAST1_HUMAN	KYGF
Q6P0Q8	MAST2_HUMAN	KYGF
O60307	MAST3_HUMAN	KYGF
O15021	MAST4_HUMAN	NYGF
O75970	MPDZ_HUMAN	GLGF	GLGF	GLGI	GLGI	GLGF	SLGM	SLGI	GLGL	GLGI	GLGL	GLGL	SLGI	GLGF
Q14168	MPP2_HUMAN	HLGV
Q13368	MPP3_HUMAN	PLGA
Q96JB8	MPP4_HUMAN	PLGA
Q8N3R9	MPP5_HUMAN	PLGA
Q9NZW5	MPP6_HUMAN	PLGV
Q5T2T1	MPP7_HUMAN	PLGA
Q92614	MY18A_HUMAN	DFGF
Q9ULJ8	NEB1_HUMAN	GLGI
Q96SB3	NEB2_HUMAN	GLGI
O14745	NHRF1_HUMAN	GYGF	GYGF
Q15599	NHRF2_HUMAN	GYGF	GYGF
Q5T2W1	NHRF3_HUMAN	NYGF	SYGF	GYGF	GYGF
Q86UT5	NHRF4_HUMAN	SFGF	GFGF	GFGF	SYGF
P29475	NOS1_HUMAN	GLGF
Q8TEW8	PAR3L_HUMAN	PLGI	GLGF	GLGV
Q9NPB6	PAR6A_HUMAN	PLGF
Q9BYG5	PAR6B_HUMAN	PLGF
Q9BYG4	PAR6G_HUMAN	PLGF
Q8TEW0	PARD3_HUMAN	PLGI	GLGF	GLGV
Q9Y6V0	PCLO_HUMAN	GLGI
O00151	PDLI1_HUMAN	PWGF
Q96JY6	PDLI2_HUMAN	PWGF
Q53GG5	PDLI3_HUMAN	PWGF
P50479	PDLI4_HUMAN	PWGF
Q96HC4	PDLI5_HUMAN	PWGF
Q9NR12	PDLI7_HUMAN	PWGF
Q5EBL8	PDZ11_HUMAN	QLGF
A8MUH7	PDZ1P_HUMAN	SHGF	GYGF	GYGF
O15018	PDZD2_HUMAN	DYGE	GLGI	GLGF	GLGI	GLGF	GLGL
Q76G19	PDZD4_HUMAN	KLGL
Q9H5P4	PDZD7_HUMAN	RLGF	CLGF
Q8NEN9	PDZD8_HUMAN	SVGL
Q8IXQ8	PDZD9_HUMAN	GLGL
Q9NRD5	PICK1_HUMAN	LIGI
Q9BXM0	PRAX_HUMAN	VSGI
Q8TCU6	PREX1_HUMAN	DYGF
Q70Z35	PREX2_HUMAN	GFGL	GLGF
O00233	PSMD9_HUMAN	KLGQ
Q12923	PTN13_HUMAN	GLGF	SLGI	GLGF	SLGF	ELGF
P26045	PTN3_HUMAN	KFGF
P29074	PTN4_HUMAN	RFGF
Q9UPQ7	PZRN3_HUMAN	SLGF	KLGL
Q6ZMN7	PZRN4_HUMAN	TLGF	KLGL
Q96JH8	RADIL_HUMAN	GLGM
O14924	RGS12_HUMAN	GYGF
P49796	RGS3_HUMAN	GFGF
Q5T5U3	RHG21_HUMAN	GFGF
Q9P227	RHG23_HUMAN	GFGF
A8MT19	RHN2L_HUMAN	DLGF
Q8TCX5	RHPN1_HUMAN	GFGL
Q8IUC4	RHPN2_HUMAN	DLGF
Q86UR5	RIMS1_HUMAN	LLGL
Q9UQ26	RIMS2_HUMAN	MLGL
Q9Y4G8	RPGF2_HUMAN	PLPF
Q8TEU7	RPGF6_HUMAN	PLQF
Q14160	SCRIB_HUMAN	GLGI	GLGF	PLGL	RLGI
O00560	SDCB1_HUMAN	KIGL	HVGF
Q9H190	SDCB2_HUMAN	KTGL	HVGF
Q9Y566	SHAN1_HUMAN	GFGF
Q9UPX8	SHAN2_HUMAN	GFGF
Q9BYB0	SHAN3_HUMAN	GFGF
Q13796	SHRM2_HUMAN	PWGF
Q8TF72	SHRM3_HUMAN	PWGF
Q9ULL8	SHRM4_HUMAN	PWGF
O43166	SI1L1_HUMAN	QLGF
Q9P2F8	SI1L2_HUMAN	QLGF
O60292	SI1L3_HUMAN	QLGF
Q96FS4	SIPA1_HUMAN	RLGF
Q13424	SNTA1_HUMAN	GLGI
Q13884	SNTB1_HUMAN	GLGI
Q13425	SNTB2_HUMAN	GLGI
Q9NSN8	SNTG1_HUMAN	GFGL
Q9NY99	SNTG2_HUMAN	GLGL
Q96L92	SNX27_HUMAN	GYGF
Q6ZWJ1	STXB4_HUMAN	GLGL
P57105	SYJ2B_HUMAN	GLGF
Q9UMS6	SYNP2_HUMAN	PWGF
Q9H987	SYP2L_HUMAN	PWGF
Q13009	TIAM1_HUMAN	TYGF
Q8IVF5	TIAM2_HUMAN	DFGF
O14907	TX1B3_HUMAN	ILGF
Q9Y6N9	USH1C_HUMAN	GLGL	GLGC	SLDL
Q9P202	WHRN_HUMAN	GLGF	SLGL	TLGI
Q07157	ZO1_HUMAN	GFGI	EYGL	SVGL
Q9UDY2	ZO2_HUMAN	GFGI	EYGL	SVGL
O95049	ZO3_HUMAN	GFGI	EFGV	SIGL
