# Supplementary material for: Specificity in PDZ-peptide interaction networks: Computational analysis and review
Source: J Struct Biol X. 2020 Mar 7;4:100022. doi: 10.1016/j.yjsbx.2020.100022 (PMC7138185; doi:10.1016/j.yjsbx.2020.100022)
Supplement: Supplementary data 4 [file mmc4.xlsx]

## Sheet: Sheet1
Table S4: Affinity Values for Selected PDZ Binding Partners Derived from Endogenous Target Sequences
PDZ Domain a	Binding Partner	Sequence b	Affinity (mM) c	Method	Reference	PMID
>AFAD	Jagged (J1C6)	RMEYIV	17.2 and 16.4	NMR	Popovic et al 2011	20586101
	Jagged (J1C24)	Ac-NWTNKQDNRDLESAQSLNRMEYIV	8.9 and 10.0	NMR	Popovic et al 2011	20586101
	(J1C24pS)	Ac-NWTNKQDNRDLESAQ(pS)LNRMEYIV	8.7 and 10.2	NMR	Popovic et al 2011	20586101
	(JIC24pSpY)	Ac-NWTNKQDNRDLESAQ(pS)LNRME(pY)IV	25.8 and 30.9	NMR	Popovic et al 2011	20586101
	(JIC24RQ)	Ac-NWTNKQDNRDLESAQSLNQMEYIV	low micromolar	NMR	Popovic et al 2011	20586101
	Jagged (J1C24)	Ac-NWTN(BT-K)QDNRDLESAQSLNRMEYIV	37	SPR	Popovic et al 2011	20586101
	(J1C24pS)	Ac-NWTN(BT-K)QDNRDLESAQ(pS)LNRMEYIV	28	SPR	Popovic et al 2011	20586101
	(JIC24pSpY)	Ac-NWTN(BT-K)QDNRDLESAQ(pS)LNRME(pY)IV	150	SPR	Popovic et al 2011	20586101
	(JIC24RQ)	Ac-NWTN(BT-K)QDNRDLESAQSLNQMEYIV	20	SPR	Popovic et al 2011	20586101
	RGSC	PKTSAHHATFV	14.8	SPR	Wiedemann et al 2004	15465056
	EPA7	MLHLHGTGIQV	26.9	SPR	Wiedemann et al 2004	15465056
	EPA7	MLHLHGTGIQV	33.1	NMR	Wiedemann et al 2004	15465056
	FXI1	GVLYPREGTEV	33.4	SPR	Wiedemann et al 2004	15465056
	FXI1	GVLYPREGTEV	67.8	NMR	Wiedemann et al 2004	15465056
	BCR	RQSILFSTEV	64.1	SPR	Wiedemann et al 2004	15465056
	CIN4	TVRPGVKESLV	80.2	SPR	Wiedemann et al 2004	15465056
	CIN4	TVRPGVKESLV	83.9	NMR	Wiedemann et al 2004	15465056
	CIN4s	GVKESLV	98.5	SPR	Wiedemann et al 2004	15465056
	PTPZ	GNIAESLESLV	113.5	SPR	Wiedemann et al 2004	15465056
	REL	DSFPYEFFQVGNIAESLESLV	118.9	SPR	Wiedemann et al 2004	15465056
	EPB2	IQSVEV	122.8	SPR	Wiedemann et al 2004	15465056
	EPB2	IQSVEV	137.4	NMR	Wiedemann et al 2004	15465056
	TAT	SEKHFRETEV	123.4	SPR	Wiedemann et al 2004	15465056
	ERB2	PEYLGLDVPV	297	SPR	Wiedemann et al 2004	15465056
	CYG4s	FLRETSL	407.9	SPR	Wiedemann et al 2004	15465056
	SB-AF6	LEGIFV	13.4	SPR	Wiedemann et al 2004	15465056
	SB-SNA1	IRETIV	36.8	SPR	Wiedemann et al 2004	15465056
	SB-ERBIN	WLETWV	51.3	SPR	Wiedemann et al 2004	15465056
>ARHGB	MAP1A	Dns-EEFPACKIEF	1.71	FP	Smietana et al 2008	18542831
	IGF-1 receptor	Dns-EEPLPQSSTC	2.08	FP	Smietana et al 2008	18542831
	LPA-1 receptor	Dns-EEHSNDHSVV	3.74	FP	Smietana et al 2008	18542831
	CD44	Dns-EESNVNRSLS	N.D.	FP	Smietana et al 2008	18542831
	Plexin B1	Dns-EEVENKVTDL	36.03	FP	Smietana et al 2008	18542831
>ARHGC	MAP1A	Dns-EEFPACKIEF	2.85	FP	Smietana et al 2008	18542831
	IGF-1 receptor	Dns-EEPLPQSSTC	3.95	FP	Smietana et al 2008	18542831
	LPA-1 receptor	Dns-EEHSNDHSVV	0.52	FP	Smietana et al 2008	18542831
	CD44	Dns-EESNVNRSLS	5.83	FP	Smietana et al 2008	18542831
	Plexin B1	Dns-EEVENKVTDL	13	FP	Smietana et al 2008	18542831
	Plexin B1	NKVTDL	25.8	ITC	Paduch et al 2007	17279591
>DLG1-1	NR2B	Fl-betaAla-KLSSIEDV	9.7	FP	Wang et al 2005	15929985
	Kv1.4	Fl-betaAla-YKETDV	5	FP	Wang et al 2005	15929985
PDZ1-2	Kv1.4	BT-SGSGDKNNCSNAKAVETDV	0.033	SPR	Marfatia et al 1996	8909548
PDZ1-2	Stargazin [STGmF]	Ac-NRRNTANFRTTPV	4.02	FP	Sainlos et al 2011	21186349
PDZ1-2	hPMCA4b ("CT4b")	SSLQSLETSV	0.00164	SPR	Kim et al 1998	9430700
>DLG1-2	NR2A	(19-20mers of C-terminus)	>9	ELISA	Cui et al 2007	17855605
	NR2B	(19-20mers of C-terminus)	>5	ELISA	Cui et al 2007	17855605
	NR2C	(19-20mers of C-terminus)	>1.4	ELISA	Cui et al 2007	17855605
	HPV18 E6 (viral peptide)	Ac-RRETQV	1.33	ITC	Liu et al 2007	17713926
	NR2B	Fl-betaAla-KLSSIEDV	1.3	FP	Wang et al 2005	15929985
	Kv1.4	Fl-betaAla-YKETDV	1.7	FP	Wang et al 2005	15929985
>DLG1-3	hPMCA4b ("CT4b")	SSLQSLETSV	1.22	SPR	Kim et al 1998	9430700
	Kv1.4	BT-SGSGDKNNCSNAKAVETDV	N.D.	SPR	Marfatia et al 1996	8909548
>DLG2-1	GluD2	Cy-DPDRGTSI	19.2	FP	Fiorentini et al 2013	23519667
	GluN2B	Cy-LSSIESDV	>500	FP	Fiorentini et al 2013	23519667
PDZ1-2	GluD2	Cy-DPDRGTSI	3.2	FP	Fiorentini et al 2013	23519667
PDZ1-2	GluN2B	Cy-LSSIESDV	>61	FP	Fiorentini et al 2013	23519667
>DLG2-2	GluD2	Cy-DPDRGTSI	8.5	FP	Fiorentini et al 2013	23519667
	GluN2B	Cy-LSSIESDV	>250	FP	Fiorentini et al 2013	23519667
	HPV 51 E6	Ac-QRTRQRNETQV	9.6	SPR	Mischo et al 2013	23638119
	HPV 51 E6	Ac-RNETQV	28.3	SPR	Mischo et al 2013	23638119
>DLG3-1	Stargazin	Fl-Ahx-KRTTPV	27.2	FP	Chen et al 2012	23103165
	ErbB2	Fl-Ahx-EYLGLDVPV	45.4	FP	Chen et al 2012	23103165
	mGluR5	Fl-Ahx-IRDYTQSSSSL	29.2	FP	Chen et al 2012	23103165
	NR2B	Fl-KSGYEKLSSIESDV	1.41	FP	Lim et al 2002	11937501
	NR2A	Fl-KSGYKKMPSIESDV	1.15	FP	Lim et al 2002	11937501
	NR1 C2'	Fl-KSGNLSDPSVSTVV	5.17	FP	Lim et al 2002	11937501
	NR2C	Fl-KSGWRRISSLESEV	1.43	FP	Lim et al 2002	11937501
	Kv1.1 C10S	Fl-KSGSVNKSKLLTDV	N.D.	FP	Lim et al 2002	11937501
	Kv1.4 C10S	Fl-KSGSSNAKAVETDV	1.23	FP	Lim et al 2002	11937501
	Neuroligin	Fl-KSGPHPHSHSTTRV	N.D.	FP	Lim et al 2002	11937501
	CRIPT	Fl-KSGLDTKNYKQTSV	N.D.	FP	Lim et al 2002	11937501
PDZ1-2	Stargazin [STGmF]	Ac-NRRNTANFRTTPV	6.11	FP	Sainlos et al 2011	21186349
>DLG3-2	NR2B	Fl-KSGYEKLSSIESDV	0.64	FP	Lim et al 2002	11937501
	NR2A	Fl-KSGYKKMPSIESDV	0.66	FP	Lim et al 2002	11937501
	NR1 C2'	Fl-KSGNLSDPSVSTVV	26.96	FP	Lim et al 2002	11937501
	NR2C	Fl-KSGWRRISSLESEV	0.49	FP	Lim et al 2002	11937501
	Kv1.1 C10S	Fl-KSGSVNKSKLLTDV	N.D.	FP	Lim et al 2002	11937501
	Kv1.4 C10S	Fl-KSGSSNAKAVETDV	0.51	FP	Lim et al 2002	11937501
	Neuroligin	Fl-KSGPHPHSHSTTRV	N.D.	FP	Lim et al 2002	11937501
	CRIPT	Fl-KSGLDTKNYKQTSV	2.58	FP	Lim et al 2002	11937501
	Kv1.4 C10S	BT-KSGSSNAKAVETDV	1.72	ELISA	Lim et al 2002	11937501
	Kv1.1 C10S	BT-KSGSVNKSKLLTDV	4.82	ELISA	Lim et al 2002	11937501
	NR2B	BT-KSGYEKLSSIESDV	2.33	ELISA	Lim et al 2002	11937501
	NR2A	BT-KSGYKKMPSIESDV	1.07	ELISA	Lim et al 2002	11937501
>DLG4-1	NR2B	Fl-KSGYEKLSSIESDV	20	FP	Bach et al 2008	18811137
	NR2B	KSGYEKLSSIESDV	18	FP	Bach et al 2008	18811137
	CRIPT	KSGLDTKNYKQTSV	97	FP	Bach et al 2008	18811137
	Stargazin	Fl-DTANRRTTPV	7 to 15	FP	Dakoji et al 2003	14529722
	NR2B	Fl-KSGYEKLSSIESDV	2.3	FP	Lim et al 2002	11937501
	NR2A	Fl-KSGYKKMPSIESDV	5.25	FP	Lim et al 2002	11937501
	NR1 C2'	Fl-KSGNLSDPSVSTVV	11.44	FP	Lim et al 2002	11937501
	NR2C	Fl-KSGWRRISSLESEV	2.87	FP	Lim et al 2002	11937501
	Kv1.1 C10S	Fl-KSGSVNKSKLLTDV	20.79	FP	Lim et al 2002	11937501
	Kv1.4 C10S	Fl-KSGSSNAKAVETDV	2.23	FP	Lim et al 2002	11937501
	Neuroligin	Fl-KSGPHPHSHSTTRV	N.D.	FP	Lim et al 2002	11937501
	CRIPT	Fl-KSGLDTKNYKQTSV	20.09	FP	Lim et al 2002	11937501
	Kv1.4 C	YKETDV	1.5	FP	Piserchio et al 2001	11744724
	GluR6	RLPGKETMA	160	FP	Piserchio et al 2001	11744724
PDZ1-2	NR2A/NR2B	IETDV	1.8	FP	Bach et al 2012	22343531
PDZ1-2	Stargazin	Ac-DSLHANTANFRTTPV	6.44	FP	Sainlos et al 2011	21186349
PDZ1-2	Stargazin [STGmF]	Ac-NRRNTANFRTTPV	6.02	FP	Sainlos et al 2011	21186349
PDZ1-2	Stargazin [STGmF]	Ac-NRRNTANFRTTPV	5.99	FP	Sainlos et al 2009	19388649
PDZ1-2	NR2A	Ac-NRRKKLPFIESDV	1.5	FP	Sainlos et al 2009	19388649
PDZ1-2	CRIPT	Ac-DTKNFKQTSV	9.63	FP	Sainlos et al 2009	19388649
PDZ1-2	GluR1	Ac-NRRSGLPFGATGV	20.45	FP	Sainlos et al 2009	19388649
PDZ1-2	Control	Ac-NRRNTANFRTRPR	N.D.	FP	Sainlos et al 2009	19388649
PDZ1-2	mGluR7a	Ac-AKKKYVSFNNLVI	N.D.	FP	Sainlos et al 2009	19388649
PDZ1-2	NR2B	KSGYEKLSSIESDV	7	FP	Bach et al 2008	18811137
PDZ1-2	CRIPT	KSGLDTKNYKQTSV	45	FP	Bach et al 2008	18811137
>DLG4-2	NR2B	Fl-KSGYEKLSSIESDV	3	FP	Bach et al 2008	18811137
	NR2B	KSGYEKLSSIESDV	4.1	FP	Bach et al 2008	18811137
	CRIPT	KSGLDTKNYKQTSV	25	FP	Bach et al 2008	18811137
	NR2A	(19-20mers of C-terminus)	0.5	ELISA	Cui et al 2007	17855605
	NR2B	(19-20mers of C-terminus)	1.2	ELISA	Cui et al 2007	17855605
	NR2C	(19-20mers of C-terminus)	0.07	ELISA	Cui et al 2007	17855605
	nNOS internal	(MBP fusion to nNOS residues 1-120)	0.2	ELISA	Cui et al 2007	17855605
	NR2	IESDV	0.34	FRET	You et al 2006	17130455
	CRIPT	KQTSV	0.29	FRET	You et al 2006	17130455
	Stargazin	Fl-DTANRRTTPV	7 to 15	FP	Dakoji et al 2003	14529722
	NR2B	Fl-KSGYEKLSSIESDV	0.91	FP	Lim et al 2002	11937501
	NR2A	Fl-KSGYKKMPSIESDV	0.75	FP	Lim et al 2002	11937501
	NR1 C2'	Fl-KSGNLSDPSVSTVV	7.02	FP	Lim et al 2002	11937501
	NR2C	Fl-KSGWRRISSLESEV	0.6	FP	Lim et al 2002	11937501
	Kv1.1 C10S	Fl-KSGSVNKSKLLTDV	6.7	FP	Lim et al 2002	11937501
	Kv1.4 C10S	Fl-KSGSSNAKAVETDV	0.75	FP	Lim et al 2002	11937501
	Neuroligin	Fl-KSGPHPHSHSTTRV	N.D.	FP	Lim et al 2002	11937501
	CRIPT	Fl-KSGLDTKNYKQTSV	1.2	FP	Lim et al 2002	11937501
	Kv1.4 C10S	BT-KSGSSNAKAVETDV	16.13	ELISA	Lim et al 2002	11937501
	Kv1.1 C10S	BT-KSGSVNKSKLLTDV	1.09	ELISA	Lim et al 2002	11937501
	NR2B	BT-KSGYEKLSSIESDV	4.91	ELISA	Lim et al 2002	11937501
	NR2A	BT-KSGYKKMPSIESDV	1.86	ELISA	Lim et al 2002	11937501
>DLG4-3	CRIPT	Dns-YKQTSV	0.15	FP	Chi et al 2012	23046383
	Stargazin [STGmF]	Ac-NRRNTANFRTTPV	2.25	FP	Sainlos et al 2011	21186349
	CRIPT	Ac-TKNYKQTSV	1.2	ITC	Petit et al 2009	19828436
	Stargazin	Ac-NRRNTANFRTTPV	0.57	FP	Sainlos et al 2009	19388649
	NR2A	Ac-NRRKKLPFIESDV	1.66	FP	Sainlos et al 2009	19388649
	CRIPT	Ac-DTKNFKQTSV	1.21	FP	Sainlos et al 2009	19388649
	GluR1	Ac-NRRSGLPFGATGV	89.5	FP	Sainlos et al 2009	19388649
	Control	Ac-NRRNTANFRTRPR	>>50	FP	Sainlos et al 2009	19388649
	mGluR7a	Ac-AKKKYVSFNNLVI	N.D.	FP	Sainlos et al 2009	19388649
	Stargazin	Ac-YNTANRRTTPV	7.49	ITC	Sainlos et al 2009	19388649
	CRIPT	Ac-YDTKNYKQTSV	3.44	ITC	Sainlos et al 2009	19388649
	Stargazin	Fl-DTANRRTTPV	7 to 15	FP	Dakoji et al 2003	14529722
	NR2B	KSGYEKLSSIESDV	N.A.	FP	Bach et al 2008	18811137
	CRIPT	KSGLDTKNYKQTSV	2.1	FP	Bach et al 2008	18811137
	CRIPT	YKQTSV	2	FP	Niethammer et al 1998	9581762
	CRIPT	QTSV	300	FP	Niethammer et al 1998	9581762
	CRIPT	Dns-KQTSV	0.8	stopped-flow (peptide constant)	Gianni et al 2005	16049001
	CRIPT	Dns-KQTSV	1.1	stopped-flow (PDZ constant)	Gianni et al 2005	16049001
	NR2C	Fl-WRRISSLESEV	25.03	FP	Lim et al 2002	11937501
	CRIPT	Fl-LDTKNYKQTSV	3.39	FP	Lim et al 2002	11937501
	Neuroligin	Fl-PHPHSHSTTRV	27.91	FP	Lim et al 2002	11937501
>DVL1	Frizzled1 (Fz1) - internal motif	SGFWIWSGKTLNSWRKFYTRLTN	2.1	AlphaScreen	Punchihewa et al 2009	19388021
	Frizzled2 (Fz2) - internal motif	SGFWIWSGKTLHSWRKFYTRLTN	1.3	AlphaScreen	Punchihewa et al 2009	19388021
	Frizzled3 (Fz3) - internal motif	SVFWVGSKKTCFEWASFFHGRRK	1.4	AlphaScreen	Punchihewa et al 2009	19388021
	Frizzled4 (Fz4) - internal motif	SGMWIWSAKTLHTWQKCSNRLVN	2.2	AlphaScreen	Punchihewa et al 2009	19388021
	Frizzled7 (Fz7) - internal motif	TGFWIWSGKTLQSWRRFYHRLSH	0.2	AlphaScreen	Punchihewa et al 2009	19388021
	Dapper	SGSLKLMTTV	16	FP	Wong et al 2003	14636582
	rIdax (96mer)	Ac-RKTGHQICKPRKC-Am	56	Trp fluorescence	London et al 2004	15313210
	Dpr/Frodo	SGSLKLMTTV	16.1	Trp fluorescence	Wong et al 2003	14636582
	Fz7	GKTLQSWRRFYH	9.5	Trp fluorescence	Wong et al 2003	14636582
>DVL2	Frizzled1 (Fz1) - internal motif	SGFWIWSGKTLNSWRKFYTRLTN	0.6	AlphaScreen	Punchihewa et al 2009	19388021
	Frizzled2 (Fz2) - internal motif	SGFWIWSGKTLHSWRKFYTRLTN	0.4	AlphaScreen	Punchihewa et al 2009	19388021
	Frizzled3 (Fz3) - internal motif	SVFWVGSKKTCFEWASFFHGRRK	0.6	AlphaScreen	Punchihewa et al 2009	19388021
	Frizzled4 (Fz4) - internal motif	SGMWIWSAKTLHTWQKCSNRLVN	0.9	AlphaScreen	Punchihewa et al 2009	19388021
	Frizzled7 (Fz7) - internal motif	TGFWIWSGKTLQSWRRFYHRLSH	0.1	AlphaScreen	Punchihewa et al 2009	19388021
>DVL3	Frizzled1 (Fz1) - internal motif	SGFWIWSGKTLNSWRKFYTRLTN	1.4	AlphaScreen	Punchihewa et al 2009	19388021
	Frizzled2 (Fz2) - internal motif	SGFWIWSGKTLHSWRKFYTRLTN	0.7	AlphaScreen	Punchihewa et al 2009	19388021
	Frizzled3 (Fz3) - internal motif	SVFWVGSKKTCFEWASFFHGRRK	1.3	AlphaScreen	Punchihewa et al 2009	19388021
	Frizzled4 (Fz4) - internal motif	SGMWIWSAKTLHTWQKCSNRLVN	1.8	AlphaScreen	Punchihewa et al 2009	19388021
	Frizzled7 (Fz7) - internal motif	TGFWIWSGKTLQSWRRFYHRLSH	0.3	AlphaScreen	Punchihewa et al 2009	19388021
>EM55	glycophorin C	ADAALQGDPALQDAGDSSRKEYFI	4.4	SPR	Marfatia et al 1997	9305870
>ERBIN	phage display sequence	TGWETWV	0.022	FP	Smith et al 2013	23159126
	phage display sequence variant	TGWETRV	5.2	FP	Smith et al 2013	23159126
	phage display sequence variant	TGWETDV	3.5	FP	Smith et al 2013	23159126
	delta-catenin	Ac-PASPDSWV	6.6	AlphaScreen	Zhang et al 2006	16737968
	ARVCF	Ac-PQPVDSWV	3	AlphaScreen	Zhang et al 2006	16737968
	HPV-E6	Ac-RTRRETQL	>400	AlphaScreen	Zhang et al 2006	16737968
	GUKH	Ac-LPSFETAL	N.D.	AlphaScreen	Zhang et al 2006	16737968
	TOPK	Ac-VEALETDV	21	AlphaScreen	Zhang et al 2006	16737968
	RhoGEF-16	Ac-RLRVETDV	70	AlphaScreen	Zhang et al 2006	16737968
	Kv1.4	Ac-AKAVETDV	50	AlphaScreen	Zhang et al 2006	16737968
	Kv1.5	Ac-DTSRETDL	>400	AlphaScreen	Zhang et al 2006	16737968
	beta-catenin	Ac-LAWFDTDL	N.D.	AlphaScreen	Zhang et al 2006	16737968
	alpha-ACTN-1/4	Ac-ALYGESDL	N.D.	AlphaScreen	Zhang et al 2006	16737968
	ZO-2	Ac-SRYRDTEL	>400	AlphaScreen	Zhang et al 2006	16737968
	NR2B	Ac-LSSIESDV	37	AlphaScreen	Zhang et al 2006	16737968
	NR2D	Ac-FSSLESEV	54	AlphaScreen	Zhang et al 2006	16737968
	ARVC	DAKPQPVDSWV	7.6	SPR	Wiedemann et al 2004	15465056
	TAT	SEKHFRETEV	14.8	SPR	Wiedemann et al 2004	15465056
	APC	HSGSYLVTSV	19.2	SPR	Wiedemann et al 2004	15465056
	ATB1	GSPLHSLETSL	24.2	SPR	Wiedemann et al 2004	15465056
	BCR	RQSILFSTEV	41.9	SPR	Wiedemann et al 2004	15465056
	CTNB	SNQLAWFDTDL	53	SPR	Wiedemann et al 2004	15465056
	ATB2	GSPIHSLETSL	54.1	SPR	Wiedemann et al 2004	15465056
	NME2	YKKLSSIESDV	57.1	SPR	Wiedemann et al 2004	15465056
	CIN4s	GVKESLV	67.4	SPR	Wiedemann et al 2004	15465056
	CYG4s	FLRETSL	75.4	SPR	Wiedemann et al 2004	15465056
	CIK5	LCLDTSRETDL	79.3	SPR	Wiedemann et al 2004	15465056
	CIK4	TVRPGVKESLV	82.6	SPR	Wiedemann et al 2004	15465056
	ERB2	PEYLGLDVPV	105	SPR	Wiedemann et al 2004	15465056
	CYG4	IGTMFLRETSL	115.3	SPR	Wiedemann et al 2004	15465056
	AVR2	NVDFPPKESSL	173.7	SPR	Wiedemann et al 2004	15465056
	SB-ERBIN	WLETWV	1.7	SPR	Wiedemann et al 2004	15465056
	SB-SNA1	IRETIV	34.7	SPR	Wiedemann et al 2004	15465056
	SB-AF6	LEGIFV	165	SPR	Wiedemann et al 2004	15465056
	ERBB2	BT-PTAENPEYLGLDVPV	1.4	SPR	Jaulin-Bastard et al 2002	11711544
	p0071 (Armadillo repeat protein)	BT-SYRAEQYPGSPDSWV	0.088	SPR	Jaulin-Bastard et al 2002	11711544
	ERBB4	BT-YVLPPPPYRHRNTVV	N.D.	SPR	Jaulin-Bastard et al 2002	11711544
	Armadillo repeat gene deleted in velo-cardiofacial syndrome (ARVCF)	Ac-QPVDSWV	14	ELISA	Laura et al 2002	11821434
	delta-catenin	Ac-ASPDSWV	37	ELISA	Laura et al 2002	11821434
	beta-catenin	Ac-AWFDTDL	2100	ELISA	Laura et al 2002	11821434
	HER2	Ac-EYLGLDVPV	2200	ELISA	Laura et al 2002	11821434
>GOPC	CFTR	TEEEVQDTRL	420	FP	Amacher et al 2013	23243314
	SSR5	CANGLMQTSKL	37.6	FP	Cushing et al 2008	18754678
	AIC3A	CHRTCYLVTQL	42.2	FP	Cushing et al 2008	18754678
	FRZ8	CYPKQMPLSQV	47	FP	Cushing et al 2008	18754678
	GBG4	CREKKFFSTIL	63	FP	Cushing et al 2008	18754678
	CL1	CDGQMQLVTSL	88.3	FP	Cushing et al 2008	18754678
	CIC3B	CEVYLLNSTTL	93	FP	Cushing et al 2008	18754678
	NLG2	CLPHPHSTTRV	106.7	FP	Cushing et al 2008	18754678
	SDK2	CAPIAGFSSFV	150	FP	Cushing et al 2008	18754678
	NLG2	CHPHSHSTTRV	158	FP	Cushing et al 2008	18754678
	RTKN	CQPRTWLQSPV	229	FP	Cushing et al 2008	18754678
	FR5	CYHKQVSLSHV	451	FP	Cushing et al 2008	18754678
	beta1AR	CRPGFASESKV	510	FP	Cushing et al 2008	18754678
	GluRdelta2	CGNDPDRGTSI	560	FP	Cushing et al 2008	18754678
	CFTR	CTEEEVQDTRL	690	FP	Cushing et al 2008	18754678
	GluRdelta1	CALDTSHGTSI	875	FP	Cushing et al 2008	18754678
	betaCAT	CNQLAWFDTDL	1110	FP	Cushing et al 2008	18754678
	NR2A	CKKMPSIESDV	1940	FP	Cushing et al 2008	18754678
	NGC	CDVNSLQNNLT	N.D.	FP	Cushing et al 2008	18754678
	Neuroligin (hNlg-1)	SHSTTRV	260	NMR	Li et al 2006	16882988
>GRASP	Stargazin	Fl-Ahx-KRTTPV	50	FP	Chen et al 2012	22445486
	ErbB2	Fl-Ahx-EYLGLDVPV	60	FP	Chen et al 2012	22445486
	mGluR5	Fl-Ahx-IRDYTQSSSSL	35	FP	Chen et al 2012	22445486
>GRD2I-1	GluR2 delta2	DRDRGTSI	22.6	SPR	Miyagi et al 2002	11826110
>GRD2I-2	mGluR1	YKQSSSTL	485	SPR	Watanabe-Kaneko et al 2007	17496809
	MCT2	DRDKESNI	685	SPR	Watanabe-Kaneko et al 2007	17496809
>GRIP1 PDZ4-5	Stargazin [STGmF]	Ac-NRRNTANFRTTPV	11.86	FP	Sainlos et al 2011	21186349
>HTRA1	type III collagen alpha3 c-propeptide (Col3a1)	DIGPVCFL	16	ITC	Runyon et al 2007	17962403
	golgi matrix protein (GM130)	EVKIMVV	24	ITC	Runyon et al 2007	17962403
	type III collagen alpha3 c-propeptide (Col3a1)	DIGPVCFL	0.3	SPR	Runyon et al 2007	17962403
	golgi matrix protein (GM130)	EVKIMVV	0.006	SPR	Runyon et al 2007	17962403
	Col3a1	His6-Col3a1; ...GPVCFL	0.0037	ELISA	Murwantoko et al 2004	15101818
	HtrA2-Opt	KKKKGQYYFV	0.0038	SPR	Murwantoko et al 2004	15101818
	CPIII	KKKKGPVCFL	0.334	SPR	Murwantoko et al 2004	15101818
	DNRD	KKKKGGDNRD	N.D	SPR	Murwantoko et al 2004	15101818
	DegS-Opt	KKKKGNVYYF	0.547	SPR	Murwantoko et al 2004	15101818
>HTRA2	HtrA2-Opt	KKKKGQYYFV	0.0192	SPR	Murwantoko et al 2004	15101818
	CPIII	KKKKGPVCFL	19.9	SPR	Murwantoko et al 2004	15101818
	DNRD	KKKKGGDNRD	N.D	SPR	Murwantoko et al 2004	15101818
	GM130	KKKKVKIMVI	0.202	SPR	Murwantoko et al 2004	15101818
	DegS-Opt	KKKKGNVYYF	N.D	SPR	Murwantoko et al 2004	15101818
>LDB3	alpha-actinin-2	residues 824-892; ...SSALYGESDL	35.8	Trp fluorescence	Au et al 2004	15062084
>MAGI1-1	HPV16 E6 (11 mer)	RSSRTRRETQL	3	SPR	Fournane et al 2011	20842623
	HPV16 E6 (11 mer)	RSSRTRRETQL	5.35	hold-up	Charbonnier et al 2006	16884919
	HPV16 E6 (11 mer)	RSSRTRRETQL	4.15	SPR	Charbonnier et al 2006	16884919
>MAGI2-1	beta1AR-CT	GST fusion; ...SESKV	0.01	blot overlay	Xu et al 2001	11526121
>MAGI3-2	PTEN	HTQITKV	200	ELISA	Fuh et al 2000	10887205
>MAGI3-3	PTEN	HTQITKV	N.D.	ELISA	Fuh et al 2000	10887205
>MAST1	NR2A	(19-20mers of C-terminus)	>15	ELISA	Cui et al 2007	17855605
	NR2B	(19-20mers of C-terminus)	>2.7	ELISA	Cui et al 2007	17855605
	NR2C	(19-20mers of C-terminus)	>0.5	ELISA	Cui et al 2007	17855605
>MPDZ-10	melatonin receptor MT1	HEK293 lysate/Flag-tagged MT1; ...DSV)	0.0038	ELISA	Guillaume et al 2008	18378672
	hc-kit	Ac-PLLVHDDV	5.2	ITC	Sharma et al 2007	1793982
	5HT2c	Ac-VSERISSV	8.5	ITC	Sharma et al 2007	1793982
	5HT2a	Ac-VNEKVSCV	17	ITC	Sharma et al 2007	1793982
	mTapp2	Ac-ENIRTSDV	22	ITC	Sharma et al 2007	1793982
	hTapp1	Ac-ASLPVSDV	24	ITC	Sharma et al 2007	1793982
	TARP	Ac-LNRRTTPV	33	ITC	Sharma et al 2007	1793982
	NG2	Ac-LRNGQYWV	37	ITC	Sharma et al 2007	1793982
	claudin-1	Ac-PSSGKDYV	77	ITC	Sharma et al 2007	1793982
	E6	Ac-QRRRETQV	221	ITC	Sharma et al 2007	1793982
>NHRF1-1	CFTR	TEEEVQDTRL	0.5	FP	Amacher et al 2013	23243314
	Npt2 (79mer)	BT-(Npt2 C-terminal 79aa); ...TRL	1.56	SPR	Weinman et al 2010	20571032
	CFTR	TEEEVQDTRL	0.787	ITC	Cushing et al 2008	18754678
	CFTR	TEEEVQDTRL	0.597	FP	Cushing et al 2008	18754678
	CFTR	HRNSSKCKSKPQIAALKEETEEEVQDTRL	0.0229	SPR	Lee et al 2007	17244609
	organic anion transporter 4 (OAT4)	GST-EAVTVESTSL	41.7	SPR	Miyazaki et al 2005	16236806
	parathyroid hormone receptor PTH1R	Ac-EEWETVM	10.9	FP	Sun and Mierke 2005	15787971
	PTH2R	Ac-GETEDVK	N.D	FP	Sun and Mierke 2005	15787971
	PLC(beta)1	Ac-KEFDTPL	8.3	FP	Sun and Mierke 2005	15787971
	PLC(beta)2	Ac-DAQESRL	12.4	FP	Sun and Mierke 2005	15787971
	PDGFR(beta)	GST-(PDGFR 3' 135 nt); ...PRAEAEDSFL	0.026	blot overlay	Maudsley et al 2000	11046132
	GRK6A	GST-DCCGNCSDSEEELPTRL	0.031	blot overlay	Hall et al 1999	10446210
PDZ1-2	beta2 adrenergic receptor (B2AR)	GST-(C-terminal tail); ...NDSLL	0.018	blot overlay	Hall et al 1998	9671706
PDZ1-2	CFTR	LacI-(C-terminal tail); ...QDTRL	0.048	SPR	Wang et al 1998	9613608
PDZ1-2	CFTR	HRNSSKCKSKPQIAALKEETEEEVQDTRL	0.0224	SPR	Lee et al 2007	17244609
PDZ1-2	parathyroid hormone receptor PTH1R	Ac-EEWETVM	16.4	FP	Sun and Mierke 2005	15787971
PDZ1-2	PTH2R	Ac-GETEDVK	N.D	FP	Sun and Mierke 2005	15787971
PDZ1-2	PLC(beta)1	Ac-KEFDTPL	10	FP	Sun and Mierke 2005	15787971
PDZ1-2	PLC(beta)2	Ac-DAQESRL	23	FP	Sun and Mierke 2005	15787971
>NHRF1-2	CFTR	TEEEVQDTRL	1.8	FP	Amacher et al 2013	23243314
	CFTR	70-mer; ...TEEEVQDTRL	4.8	SPR	Bhattacharya et al 2010	20042604
	CFTR	Fl-TEEVQDTRL	1.079	FP	Cushing et al 2008	18754678
	CFTR	GST-HRNSSKCKSKPQIAALKEETEEEVQDTRL	0.0739	SPR	Lee et al 2007	17244609
	parathyroid hormone receptor PTH1R	Ac-EEWETVM	9.8	FP	Sun and Mierke 2005	15787971
	PTH2R	Ac-GETEDVK	N.D	FP	Sun and Mierke 2005	15787971
	PLC(beta)1	Ac-KEFDTPL	25,2	FP	Sun and Mierke 2005	15787971
	PLC(beta)2	Ac-DAQESRL	31.5	FP	Sun and Mierke 2005	15787971
>NHRF2-1	CFTR	TEEEVQDTRL	0.8	FP	Amacher et al 2013	23243314
	F*CFTR	Fl-TEEVQDTRL	0.323	FP	Cushing et al 2008	18754678
	down regulated in adenoma (dra) - SLC26A3	INTNGGLRNRVYEVPVETKF	26.5	ELISA	Lamprecht et al 2002	12369822
	CFTR	KPQIAALKEETEEEVQDTRL	1.4	ELISA	Lamprecht et al 2002	12369822
>NHRF2-2	CFTR	TEEEVQDTRL	0.07	FP	Amacher et al 2013	23243314
	F*CFTR	Fl-TEEVQDTRL	0.232	FP	Cushing et al 2008	18754678
	mGluR1a	GST-VLCTPPNVSYASVILRDYKQSSSTL	1.53	blot overlay	Paquet et al 2006	16891310
	mGluR5	GST-ALCIPSSPKYDTLIIRDYTQSSSSL	0.349	blot overlay	Paquet et al 2006	16891310
	down regulated in adenoma (dra) - SLC26A3	INTNGGLRNRVYEVPVETKF	1.3	ELISA	Lamprecht et al 2002	12369822
	CFTR	KPQIAALKEETEEEVQDTRL	0.252	ELISA	Lamprecht et al 2002	12369822
	CFTR	GST-(1404-1480); ...TEEEVQDTRL	0.072	blot overlay	Sun et al 2000	10893422
>NHRF3-1	prostacyclin receptor (IP)	KKIAACSLC	8.2	ITC	Birrane et al 2013	23457445
	organic anion transporter 4 (OAT4)	GST-EAVTVESTSL	0.036	SPR	Miyazaki et al 2005	16236806
PDZ 1-3	prostacyclin receptor (IP)	KKIAACSLC	60.2	ITC	Birrane et al 2013	23457445
>NHRF3-2	protein-coupled peptide transp. (PEPT2)	IKLETKKTKL	10	SPR	Noshiro et al 2006	16738539
>NHRF3-3	protein-coupled peptide transp. (PEPT2)	IKLETKKTKL	15	SPR	Noshiro et al 2006	16738539
>NHRF3-4	organic anion transporter 4 (OAT4)	GST-EAVTVESTSL	1.2	SPR	Miyazaki et al 2005	16236806
>PAR3L-3	vascular endothelial cadherin (VE-Cad)	QEELII	28	FP	Tyler et al 2010	20047332
	VE-Cad	LYGSDPQEELII	6	FP	Tyler et al 2010	20047332
>PAR6A	Pals1/Stardust	TMR-CGYPKHREMAVDSP	6	FP	Penkert et al 2004	15475968
	Pals1/Stardust	TMR-CGYPKHREMAAD	15	FP	Lu et al 2012	22639735
>PARD3-1	PTEN	Fl-EDQHTQITKV	N.A.	FP	Wu et al 2007	18082612
PDZ1-3	PTEN	Fl-EDQHTQITKV	10	FP	Wu et al 2007	18082612
>PARD3-2	PTEN	Fl-EDQHTQITKV	125	FP	Wu et al 2007	18082612
PDZ2-3	PTEN	Fl-EDQHTQITKV	12	FP	Wu et al 2007	18082612
>PARD3-3	PTEN	Fl-EDQHTQITKV	19	FP	Wu et al 2007	18082612
>PDLI3	alpha-actinin	full-length protein; ...STALYGESDL	0.18	125I labeled protein	Pomies et al 1999	10506181
>PICK1	dopamine transporter (DAT)	C-terminal 13 residues; ...WLKV	2.3	FP	Madsen et al 2005	15774468
	PKCalpha	C-terminal 13 residues; ...QSAV	33	FP	Madsen et al 2005	15774468
	beta2AR	C-terminal 13 residues; ...DSLL	245	FP	Madsen et al 2005	15774468
	GluR2	C-terminal 11-residues; ...SVKI	9	FP	Bassan et al 2008	18184314
	glutamate transporter GLAST	C-terminal 11-residues; ...ETKM	350	FP	Bassan et al 2008	18184314
	glutamate transporter GLT1b	C-terminal 11-residues; ...ETCI	4.1	FP	Bassan et al 2008	18184314
	GLT1a	C-terminal 11-residues; ...KREK	N.D.	FP	Bassan et al 2008	18184314
	GLT1c	C-terminal 11-residues; ...QSWV	27	FP	Bassan et al 2008	18184314
	glutamate transporter EAAC1	C-terminal 11-residues; ...TSQF	N.D.	FP	Bassan et al 2008	18184314
	PKCalpha	C-terminal 11-residues; ...QSAV	33	FP	Bassan et al 2008	18184314
	EAAT2d	C-terminal 11-residues; ...LTAL	259	FP	Bassan et al 2008	18184314
	glutamate transporter EAAT4	C-terminal 11-residues; ...ESVM	250	FP	Bassan et al 2008	18184314
	glutamate transporter EAAT5	C-terminal 11-residues; ...ETNV	5.5	FP	Bassan et al 2008	18184314
>PTN13-2	RA-GEF2	Ac-YADSEADENEQVSAV	5.2	ITC	Milev et al 2007	17240990
	tumor suppressor APC	Ac-SSGTQSPKRHSGSYLVTSV	>50	ITC	Milev et al 2007	17240990
	RA-GEF2	Ac-ENEQVSAV	10	NMR	Fuentes et al 2004	14698303
Y43W	RA-GEF2	Dns-EQVSAV	6	stopped-flow (peptide constant)	Gianni et al 2005	16043447
Y43W	RA-GEF2	EQVSAV	7.2	stopped-flow (PDZ constant)	Gianni et al 2005	16043447
	APC	BT-SSGTQSPKRHSGSYLVTSV	0.0081	SPR	Erdmann et al 2000	10951583
>RGS3	Ephrin B2	Fl-CPHYEKVSGDYGHPVYIVQEMPPQSPANIYYKV	3	FP	Su et al 2004	15096211
>RHPN2	Stargazin	Fl-Ahx-KRTTPV	112	FP	Chen et al 2012	22445486
	ErbB2	Fl-Ahx-EYLGLDVPV	72	FP	Chen et al 2012	22445486
	mGluR5	Fl-Ahx-IRDYTQSSSSL	122	FP	Chen et al 2012	22445486
>RIMS1	ELKS1b	CDQDEEEGIWA	0.27	ITC	Lu et al 2005	16095618
>SCRIB-1	GluD2	Cy-DPDRGTSI	7.3	FP	Fiorentini et al 2013	23519667
	delta-catenin	PASPDSWV	>400	ELISA	Zhang et al 2006	16737968
	ARVCF	PQPVDSWV	>400	ELISA	Zhang et al 2006	16737968
	HPV-E6	RTRRETQL	7.1	ELISA	Zhang et al 2006	16737968
	GUKH	LPSFETAL	1.7	ELISA	Zhang et al 2006	16737968
	TOPK	VEALETDV	33	ELISA	Zhang et al 2006	16737968
	RhoGEF-16	RLRVETDV	40	ELISA	Zhang et al 2006	16737968
	Kv1.4	AKAVETDV	40	ELISA	Zhang et al 2006	16737968
	Kv1.5	DTSRETDL	31	ELISA	Zhang et al 2006	16737968
	beta-catenin	LAWFDTDL	71	ELISA	Zhang et al 2006	16737968
	alpha-ACTN-1/4	ALYGESDL	200	ELISA	Zhang et al 2006	16737968
	ZO-2	SRYRDTEL	50	ELISA	Zhang et al 2006	16737968
	NR2B	LSSIESDV	60	ELISA	Zhang et al 2006	16737968
	NR2D	FSSLESEV	>400	ELISA	Zhang et al 2006	16737968
>SCRIB-2	delta-catenin	PASPDSWV	82	ELISA	Zhang et al 2006	16737968
	ARVCF	PQPVDSWV	43	ELISA	Zhang et al 2006	16737968
	HPV-E6	RTRRETQL	>400	ELISA	Zhang et al 2006	16737968
	GUKH	LPSFETAL	200	ELISA	Zhang et al 2006	16737968
	TOPK	VEALETDV	26	ELISA	Zhang et al 2006	16737968
	RhoGEF-16	RLRVETDV	39	ELISA	Zhang et al 2006	16737968
	Kv1.4	AKAVETDV	31	ELISA	Zhang et al 2006	16737968
	Kv1.5	DTSRETDL	100	ELISA	Zhang et al 2006	16737968
	beta-catenin	LAWFDTDL	>400	ELISA	Zhang et al 2006	16737968
	alpha-ACTN-1/4	ALYGESDL	>400	ELISA	Zhang et al 2006	16737968
	ZO-2	SRYRDTEL	300	ELISA	Zhang et al 2006	16737968
	NR2B	LSSIESDV	100	ELISA	Zhang et al 2006	16737968
	NR2D	FSSLESEV	200	ELISA	Zhang et al 2006	16737968
>SCRIB-3	delta-catenin	PASPDSWV	>400	ELISA	Zhang et al 2006	16737968
	ARVCF	PQPVDSWV	>400	ELISA	Zhang et al 2006	16737968
	HPV-E6	RTRRETQL	5.3	ELISA	Zhang et al 2006	16737968
	GUKH	LPSFETAL	3.4	ELISA	Zhang et al 2006	16737968
	TOPK	VEALETDV	30	ELISA	Zhang et al 2006	16737968
	RhoGEF-16	RLRVETDV	25	ELISA	Zhang et al 2006	16737968
	Kv1.4	AKAVETDV	32	ELISA	Zhang et al 2006	16737968
	Kv1.5	DTSRETDL	5.4	ELISA	Zhang et al 2006	16737968
	beta-catenin	LAWFDTDL	29	ELISA	Zhang et al 2006	16737968
	alpha-ACTN-1/4	ALYGESDL	22	ELISA	Zhang et al 2006	16737968
	ZO-2	SRYRDTEL	100	ELISA	Zhang et al 2006	16737968
	NR2B	LSSIESDV	200	ELISA	Zhang et al 2006	16737968
	NR2D	FSSLESEV	100	ELISA	Zhang et al 2006	16737968
>SHAN2	CFTR	HRNSSKCKSKPQIAALKEETEEEVQDTRL	0.0563	SPR	Lee et al 2007	17244609
	NHE3	PFRLSNKSVDSFLQADGPEEQLQPASPESTHM	0.12	SPR	Han et al 2006	16293618
>SHAN3	betaPIX	residues 586–646; ...AWDETNL	Kd1=2.6; Kd2=16.3	ITC	Im et al 2010	20117114
	Stargazin [STGmF]	Ac-NRRNTANFRTTPV	10	FP	Sainlos et al 2009	19388649
	NR2a	Ac-NRRKKLPFIESDV	23.1	FP	Sainlos et al 2009	19388649
	CRIPT	Ac-DTKNFKQTSV	12.4	FP	Sainlos et al 2009	19388649
	GluR1	Ac-NRRSGLPFGATGV	0.17	FP	Sainlos et al 2009	19388649
	Control	Ac-NRRNTANFRTRPR	N.D.	FP	Sainlos et al 2009	19388649
	mGluR7a	Ac-AKKKYVSFNNLVI	N.D.	FP	Sainlos et al 2009	19388649
>SNTA1	CYG4	IGTMFLRETSL	2.6	SPR	Wiedemann et al 2004	15465056
	A1AD	ADYSNLRETDI	2.7	SPR	Wiedemann et al 2004	15465056
	CIN4	TVRPGVKESLV	45.7	SPR	Wiedemann et al 2004	15465056
	MCM7	VNASRTRITFV	N.D.	SPR	Wiedemann et al 2004	15465056
	SB-SNA1	IRETIV	1.7	SPR	Wiedemann et al 2004	15465056
	SB-ERBIN	WLETWV	24.3	SPR	Wiedemann et al 2004	15465056
	SB-AF6	LEGIFV	436.2	SPR	Wiedemann et al 2004	15465056
	SkM2	PGQTVRPGVKESLV	112	SPR	Gee et al 1998	9705339
>SNTB1	SkM2	PGQTVRPGVKESLV	217	SPR	Gee et al 1998	9705339
>SNTB2	SkM2	PGQTVRPGVKESLV	321	SPR	Gee et al 1998	9705339
>TIAM1	Caspr4	Dns-ENQDEYFF	16.8	FP	Liu et al 2013	23395182
	SDC1	Dns-TKQEEFYA	26.9	FP	Liu et al 2013	23395182
	SDC2	Dns-APTKEFYA	453	FP	Liu et al 2013	23395182
	SDC3	Dns-DKQEEFYA	33.4	FP	Liu et al 2013	23395182
	SDC4	Dns-APTNEFYA	397	FP	Liu et al 2013	23395182
	pSDC1	Dns-TKQEEFpYA	19.3	FP	Liu et al 2013	23395182
	pSDC1	Ac-TKQEEFpYA	35.1	ITC	Liu et al 2013	23395182
	SDC1	Ac-TKQEEFYA	51.8	ITC	Liu et al 2013	23395182
	Caspr4	Ac-ENQDEYFF	33.8	ITC	Liu et al 2013	23395182
	Neurexin	Ac-NKDKEYYV	2400	FP	Shepherd et al 2010	20361982
>TX1B3	CFTR	TEEEVQDTRL	>1000	FP	Amacher et al 2013	23243314
	Kir2.3	NISYRRESAI	6.4	ITC	Yan et al 2009	19635485
	Beta-catenin	NQLAWFDTDL	0.19	ITC	Zhang et al 2008	18835279
	Beta-catenin	CQLAWFDTDL	0.446	SPR	Maki et al 2007	17269804
>ZO1-1	Connexin35 (Cx35CT)	VPNFGRTQSSDSAYV	60.3	SPR	Flores et al 2008	18719117
	Cx43CT	GPLG-(aa255-382); ...RASSRASSRPRPDDLEI	N.D.	resonant mirror spectroscopy	Duffy et al 2004	14699011
>ZO1-2	Connexin43 (Cx43CT)	PSSRASSRASSRPRPDDLEI	17.2	SPR	Flores et al 2008	18719117
	Cx43CT	GPLG-(aa255-382); ...RASSRASSRPRPDDLEI	7.29	resonant mirror spectroscopy	Duffy et al 2004	14699011
	Cx43CT	GPLG-(aa255-382); ...RASSRASSRPRPDDLEI	0.059	ELSA	Duffy et al 2003	14681017
>ZO1-3	Cx43CT	GPLG-(aa255-382); ...RASSRASSRPRPDDLEI	N.D.	resonant mirror spectroscopy	Duffy et al 2004	14699011
a italics: tandem domains or mutations		b non-protein moieties: Ac-, acetate Ahx-, aminohexanoic acid BT-, biotin Cy-, Cy5- Dns-, dansyl Fl-, fluorescein F, 2,4-diaminobutyrate(4-dimethylaminophthalimide); Dab(4-DMAP) L, norleucine Y, p-nitrophenylalanine p, phospho TMR-, tetramethylrhodamine	c reported affinity values were determined variously as KD, KI, EC50 or IC50 abbreviations: N.A., no affinity N.D., not determined
