# Supplementary material for: Specificity in PDZ-peptide interaction networks: Computational analysis and review
Source: J Struct Biol X. 2020 Mar 7;4:100022. doi: 10.1016/j.yjsbx.2020.100022 (PMC7138185; doi:10.1016/j.yjsbx.2020.100022)
Supplement: Supplementary data 6 [file mmc6.xlsx]

## Sheet: Sheet1
Table S6: Affinity Values for Selected Engineered Ligands Targeting PDZ Domains
Affinity (mM)a	log(affinity/mM)	PDZ_domain	Peptide	Technique	Method	Source (PMID)
0.1	-1	DLG4-2	PAISVNRPPSYSTPV	FP	FRET-based	17130455
0.11	-0.958607	DLG4-2	LAAMGFSHSALNTSV	FP	FRET-based	17130455
0.2	-0.69897	DLG4-2	RSTVV	FP	FRET-based	17130455
0.23	-0.638272	DLG4-2	PSAPHVTAMRYWTSV	FP	FRET-based	17130455
0.25	-0.60206	DLG4-2	VVWWTVV	FP	FRET-based	17130455
0.29	-0.537602	DLG4-2	SPTCLFESFPVWTMV	FP	FRET-based	17130455
0.29	-0.537602	DLG4-2	SVPLGSAV	FP	FRET-based	17130455
0.4	-0.39794	DLG4-2	SLTSEAQMSLRWTLV	FP	FRET-based	17130455
0.48	-0.318759	DLG4-2	PSGFPVTLMSVSSLV	FP	FRET-based	17130455
0.49	-0.309804	DLG4-2	SYDLSSCSPPSWTL	FP	FRET-based	17130455
1.93	0.285557	DLG4-3	KKETEV	ITC	sequence variation	17474715
7.7	0.886491	DLG4-3	KKETEI	ITC	sequence variation	17474715
7.88	0.896526	DLG4-3	KKETEL	ITC	sequence variation	17474715
0.34	-0.468521	DLG4-3	IESDV	ITC	sequence variation	17474715
0.29	-0.537602	DLG4-3	KQTSV	ITC	sequence variation	17474715
1.4	0.146128	DLG4-3	KKETFV	ITC	sequence variation	17474715
18	1.25527	DLG4-3	FEMGTPV	ITC	sequence variation	17474715
50	1.69897	DLG4-3	KKEMEV	ITC	sequence variation	17474715
9.7	0.986772	DLG4-3	KMETEV	ITC	sequence variation	17474715
1.7	0.230449	DLG4-3	KKETPV	ITC	sequence variation	17474715
3.9	0.591065	DLG4-3	KMETPV	ITC	sequence variation	17474715
0.52	-0.283997	DLG4-3	WKETEV	ITC	sequence variation	17474715
1.2	0.0791812	DLG4-3	FKETEV	ITC	sequence variation	17474715
1.2	0.0791812	DLG4-3	YKETEV	ITC	sequence variation	17474715
18	1.25527	DLG4-3	KQTSV	ITC	N-terminal extension	17474715
0.76	-0.119186	DLG4-3	YKQTSV	ITC	N-terminal extension	17474715
2.1	0.322219	DLG4-3	NYKQTSV	ITC	N-terminal extension	17474715
0.47	-0.327902	DLG4-3	KNYKQTSV	ITC	N-terminal extension	17474715
0.8	-0.09691	DLG4-3	TKNYKQTSV	ITC	N-terminal extension	17474715
2	0.30103	DLG4-3	DTKNYKQTSV	ITC	N-terminal extension	17474715
152	2.18184	DLG4-3	STTRV	ITC	N-terminal extension	17474715
21	1.32222	DLG4-3	HSTTRV	ITC	N-terminal extension	17474715
18	1.25527	DLG4-3	SHSTTRV	ITC	N-terminal extension	17474715
15	1.17609	DLG4-3	HSHSTTRV	ITC	N-terminal extension	17474715
11	1.04139	DLG4-3	PHSHSTTRV	ITC	N-terminal extension	17474715
10	1	DLG4-3	HPHSHSTTRV	ITC	N-terminal extension	17474715
0.15	-0.823909	ERBIN	TGWETWV	ELISA	Phage_display	12446668
0.13	-0.886057	ERBIN	GWETWV	ELISA	Phage_display	12446668
0.02	-1.69897	ERBIN	WETWV	ELISA	Phage_display	12446668
0.16	-0.79588	ERBIN	FETWV	ELISA	Phage_display	12446668
0.16	-0.79588	ERBIN	YETWV	ELISA	Phage_display	12446668
0.41	-0.387216	ERBIN	WDTWV	ELISA	Phage_display	12446668
0.16	-0.79588	ERBIN	WESWV	ELISA	Phage_display	12446668
0.26	-0.585027	ERBIN	WEVWV	ELISA	Phage_display	12446668
3.3	0.518514	ERBIN	WETFV	ELISA	Phage_display	12446668
66	1.81954	ERBIN	WETPV	ELISA	Phage_display	12446668
1.8	0.255273	ERBIN	WETWL	ELISA	Phage_display	12446668
1.7	0.230449	ERBIN	WETWI	ELISA	Phage_display	12446668
1	0	ERBIN	AETWV	ELISA	Phage_display	12446668
2.8	0.447158	ERBIN	WATWV	ELISA	Phage_display	12446668
2	0.30103	ERBIN	WEAWV	ELISA	Phage_display	12446668
30	1.47712	ERBIN	WETAV	ELISA	Phage_display	12446668
74	1.86923	ERBIN	WETWA	ELISA	Phage_display	12446668
0.19	-0.721246	ERBIN	ETWV	ELISA	Phage_display	12446668
27	1.43136	ERBIN	TWV	ELISA	Phage_display	12446668
284	2.45332	ERBIN	WV	ELISA	Phage_display	12446668
0.01	-2	ERBIN	RSWFETWV	ELISA	Phage_display	16737968
0.6	-0.221849	ERBIN	RSWFETWL	ELISA	Phage_display	16737968
0.3	-0.522879	ERBIN	RSWFETWI	ELISA	Phage_display	16737968
2.1	0.322219	ERBIN	RSWFETDV	ELISA	Phage_display	16737968
2.6	0.414973	ERBIN	RSWFETEV	ELISA	Phage_display	16737968
0.01	-2	ERBIN	RSWFESWV	ELISA	Phage_display	16737968
0.01	-2	ERBIN	RSWFDTWV	ELISA	Phage_display	16737968
21	1.32222	ERBIN	RSWFETDL	ELISA	Phage_display	16737968
16	1.20412	ERBIN	RSWFETEL	ELISA	Phage_display	16737968
0.1	-1	ERBIN	RFWETWV	ELISA	Phage_display	16737968
0.1	-1	ERBIN	WETWV	ELISA	Phage_display	16737968
6.1	0.78533	ERBIN	RFWETDV	ELISA	Phage_display	16737968
4.1	0.612784	ERBIN	WETDV	ELISA	Phage_display	16737968
22.6	1.35411	GOPC	ANSRWPTSII	FP	Peptide_array	23243314
23.6	1.37291	GOPC	ANSRWPTSIL	FP	Peptide_array	23243314
490	2.6902	GOPC	TEEEVQDTRI	FP	Peptide_array	23243314
14.8	1.17026	GOPC	ANSRWQTSII	FP	Peptide_array	24210758
4.5	0.653213	GOPC	ANSRWPTTRL	FP	Peptide_array	24210758
1000	3	GOPC	ANSRVQDSII	FP	Peptide_array	24210758
56.2	1.74974	GOPC	ANSRWQDTRL	FP	Peptide_array	24210758
230	2.36173	GOPC	ANSRVQDTRL	FP	Peptide_array	24210758
18	1.25527	GOPC	TEEEVQTTRL	FP	Peptide_array	24210758
2.3	0.361728	GOPC	Ac-WQVTRV	FP	Computational	22532795
7.6	0.880814	GOPC	Ac-WQFTRL	FP	Computational	22532795
9	0.954243	GOPC	Ac-WQKTRL	FP	Computational	22532795
10.8	1.03342	GOPC	Ac-WQRTRL	FP	Computational	22532795
12	1.07918	GOPC	Ac-WQKTRI	FP	Computational	22532795
16	1.20412	GOPC	Ac-WQKTRV	FP	Computational	22532795
16	1.20412	GOPC	Ac-WQFTKL	FP	Computational	22532795
16	1.20412	GOPC	Ac-WQRTRI	FP	Computational	22532795
17	1.23045	GOPC	Ac-WQLTKL	FP	Computational	22532795
17.8	1.25042	GOPC	Ac-WQKTKL	FP	Computational	22532795
18	1.25527	GOPC	Ac-WQRTRV	FP	Computational	22532795
320	2.50515	GOPC	VQDTRL	FP	Peptide_array	22700245
65	1.81291	GOPC	EWPTSII	FP	Peptide_array	22700245
42	1.62325	GOPC	EVQSTRL	FP	Peptide_array	22700245
1.3	0.113943	GOPC	F*ANSRWPTSII	FP	Peptide_array	21105032
0.56	-0.251812	GOPC	RhEVQSTRL	FP	Metals	22700245
7.7	0.886491	HTRA1	GWKTWIL	ELISA	Phage_display	17962403
23	1.36173	HTRA1	DIETWLL	ELISA	Phage_display	17962403
2.8	0.447158	HTRA1	WDKIWHV	ELISA	Phage_display	17962403
0.9	-0.0457575	HTRA1	DSRIWWV	ELISA	Phage_display	17962403
3.5	0.544068	HTRA1	DSRIWWA	ELISA	Phage_display	17962403
6	0.778151	HTRA1	DSRIWAV	ELISA	Phage_display	17962403
40	1.60206	HTRA1	DSRIAWV	ELISA	Phage_display	17962403
13	1.11394	HTRA1	DSRAWWV	ELISA	Phage_display	17962403
2.5	0.39794	HTRA1	DSAIWWV	ELISA	Phage_display	17962403
1.3	0.113943	HTRA1	DARIWWV	ELISA	Phage_display	17962403
2.8	0.447158	HTRA1	ASRIWWV	ELISA	Phage_display	17962403
16	1.20412	HTRA1	DIGPVCFL	ELISA	Phage_display	17962403
24	1.38021	HTRA1	EVKIMVV	ELISA	Phage_display	17962403
240	2.38021	HTRA1	EVRWGDYLSWVR	ELISA	Phage_display	17962403
3.3	0.518514	HTRA2	SWTMFWV	ELISA	Phage_display	17962403
11	1.04139	HTRA2	SWTMFWA	ELISA	Phage_display	17962403
1000	3	HTRA2	SWTMFAV	ELISA	Phage_display	17962403
50	1.69897	HTRA2	SWTMAWV	ELISA	Phage_display	17962403
25	1.39794	HTRA2	SWTAFWV	ELISA	Phage_display	17962403
3	0.477121	HTRA2	SWAMFWV	ELISA	Phage_display	17962403
110	2.04139	HTRA2	SATMFWV	ELISA	Phage_display	17962403
50	1.69897	HTRA2	TMFWV	ELISA	Phage_display	17962403
24	1.38021	HTRA2	MFWV	ELISA	Phage_display	17962403
120	2.07918	HTRA2	FWV	ELISA	Phage_display	17962403
0.3	-0.522879	MAGI3-2	HTQITWV	ELISA	Phage_display	10887205
0.3	-0.522879	MAGI3-2	DGICSWV	ELISA	Phage_display	10887205
2	0.30103	MAGI3-2	GGGCSWV	ELISA	Phage_display	10887205
1.4	0.146128	MAGI3-2	CSWV	ELISA	Phage_display	10887205
35	1.54407	MAGI3-2	ASWV	ELISA	Phage_display	10887205
7.3	0.863323	MAGI3-2	CAWV	ELISA	Phage_display	10887205
200	2.30103	MAGI3-2	CSAV	ELISA	Phage_display	10887205
400	2.60206	MAGI3-2	CSWA	ELISA	Phage_display	10887205
0.8	-0.09691	MAGI3-2	ASKVTWV	ELISA	Phage_display	10887205
4	0.60206	MAGI3-2	VTWV	ELISA	Phage_display	10887205
63	1.79934	MPDZ-10	RILASRV	ITC	Phage_display	10887205
24	1.38021	MPDZ-10	IGRASRV	ITC	Phage_display	10887205
24	1.38021	MPDZ-10	ILRISDV	ITC	Phage_display	10887205
10	1	MPDZ-10	EIGKIDRV	ITC	Phage_display	10887205
6	0.778151	MPDZ-10	EIGKISRV	ITC	Phage_display	10887205
5.4	0.732394	MPDZ-10	ILRISRV	ITC	Phage_display	10887205
2.7	0.431364	MPDZ-10	IGRISRV	ITC	Phage_display	10887205
2.2	0.342423	SCRIB-1	RSWFETWV	ELISA	Phage_display	16737968
4.3	0.633468	SCRIB-1	RSWFETWL	ELISA	Phage_display	16737968
3.7	0.568202	SCRIB-1	RSWFETWI	ELISA	Phage_display	16737968
4.6	0.662758	SCRIB-1	RSWFETDV	ELISA	Phage_display	16737968
4.2	0.623249	SCRIB-1	RSWFETEV	ELISA	Phage_display	16737968
7.1	0.851258	SCRIB-1	RSWFESWV	ELISA	Phage_display	16737968
27	1.43136	SCRIB-1	RSWFDTWV	ELISA	Phage_display	16737968
3.6	0.556303	SCRIB-1	RSWFETDL	ELISA	Phage_display	16737968
1	0	SCRIB-1	RSWFETEL	ELISA	Phage_display	16737968
1.9	0.278754	SCRIB-1	RFWETWV	ELISA	Phage_display	16737968
25	1.39794	SCRIB-1	WETWV	ELISA	Phage_display	16737968
3.9	0.591065	SCRIB-1	RFWETDV	ELISA	Phage_display	16737968
48	1.68124	SCRIB-1	WETDV	ELISA	Phage_display	16737968
4.7	0.672098	SCRIB-2	RSWFETWV	ELISA	Phage_display	16737968
100	2	SCRIB-2	RSWFETWL	ELISA	Phage_display	16737968
40	1.60206	SCRIB-2	RSWFETWI	ELISA	Phage_display	16737968
22	1.34242	SCRIB-2	RSWFETDV	ELISA	Phage_display	16737968
47	1.6721	SCRIB-2	RSWFETEV	ELISA	Phage_display	16737968
15	1.17609	SCRIB-2	RSWFESWV	ELISA	Phage_display	16737968
6.5	0.812913	SCRIB-2	RSWFDTWV	ELISA	Phage_display	16737968
50	1.69897	SCRIB-2	RSWFETDL	ELISA	Phage_display	16737968
52	1.716	SCRIB-2	RSWFETEL	ELISA	Phage_display	16737968
2.7	0.431364	SCRIB-2	RFWETWV	ELISA	Phage_display	16737968
4.2	0.623249	SCRIB-2	WETWV	ELISA	Phage_display	16737968
6.4	0.80618	SCRIB-2	RFWETDV	ELISA	Phage_display	16737968
18	1.25527	SCRIB-2	WETDV	ELISA	Phage_display	16737968
3.9	0.591065	SCRIB-3	RSWFETWV	ELISA	Phage_display	16737968
1.9	0.278754	SCRIB-3	RSWFETWL	ELISA	Phage_display	16737968
3.8	0.579784	SCRIB-3	RSWFETWI	ELISA	Phage_display	16737968
8.4	0.924279	SCRIB-3	RSWFETDV	ELISA	Phage_display	16737968
18	1.25527	SCRIB-3	RSWFETEV	ELISA	Phage_display	16737968
8.8	0.944483	SCRIB-3	RSWFESWV	ELISA	Phage_display	16737968
70	1.8451	SCRIB-3	RSWFDTWV	ELISA	Phage_display	16737968
1.6	0.20412	SCRIB-3	RSWFETDL	ELISA	Phage_display	16737968
2.6	0.414973	SCRIB-3	RSWFETEL	ELISA	Phage_display	16737968
3.2	0.50515	SCRIB-3	RFWETWV	ELISA	Phage_display	16737968
3.6	0.556303	SCRIB-3	WETWV	ELISA	Phage_display	16737968
5.9	0.770852	SCRIB-3	RFWETDV	ELISA	Phage_display	16737968
5.3	0.724276	SCRIB-3	WETDV	ELISA	Phage_display	16737968
0.0049	-2.3098	ZO1-1	WRRTTWV	ELISA	Phage_display	16737968
0.02	-1.69897	ZO1-1	WRRTTWL	ELISA	Phage_display	16737968
0.0071	-2.14874	ZO1-1	WRRTTYV	ELISA	Phage_display	16737968
0.013	-1.88606	ZO1-1	WRRTTYL	ELISA	Phage_display	16737968
0.021	-1.67778	ZO1-1	WRRTSWV	ELISA	Phage_display	16737968
0.028	-1.55284	ZO1-1	WRRSTWV	ELISA	Phage_display	16737968
0.014	-1.85387	ZO1-1	WRRKTWV	ELISA	Phage_display	16737968
0.0048	-2.31876	ZO1-1	WRFTTWV	ELISA	Phage_display	16737968
0.0027	-2.56864	ZO1-1	WRLTTWV	ELISA	Phage_display	16737968
0.0062	-2.20761	ZO1-1	WMRTTWV	ELISA	Phage_display	16737968
0.011	-1.95861	ZO1-1	WVRTTWV	ELISA	Phage_display	16737968
0.014	-1.85387	ZO1-1	YRRTTWV	ELISA	Phage_display	16737968
0.12	-0.920819	ZO1-1	RRTTWV	ELISA	Phage_display	16737968
0.17	-0.769551	ZO1-1	RTTWV	ELISA	Phage_display	16737968
1.2	0.0791812	ZO1-1	TTWV	ELISA	Phage_display	16737968
3.5	0.544068	ZO1-1	TWV	ELISA	Phage_display	16737968
0.75	-0.124939	ZO1-1	WETWV	ELISA	Phage_display	16737968
1.3	0.113943	ZO1-1	FETWV	ELISA	Phage_display	16737968
0.92	-0.0362122	ZO1-1	YETWV	ELISA	Phage_display	16737968
7.4	0.869232	ZO1-1	AETWV	ELISA	Phage_display	16737968
0.8	-0.09691	ZO1-1	WATWV	ELISA	Phage_display	16737968
16	1.20412	ZO1-1	WDTWV	ELISA	Phage_display	16737968
3.3	0.518514	ZO1-1	WEVWV	ELISA	Phage_display	16737968
15	1.17609	ZO1-1	WEAWV	ELISA	Phage_display	16737968
4.2	0.623249	ZO1-1	WETWL	ELISA	Phage_display	16737968
6.2	0.792392	ZO1-1	WETWI	ELISA	Phage_display	16737968
a reported affinity values were determined variously as KD, KI, or IC50
